# Supplementary material for: 1-(4-Methyl­phen­yl)-3-phenyl-1H-pyrazol-5-yl 4-nitro­benzene­sulfonate
Source: Acta Crystallogr Sect E Struct Rep Online. 2012 Mar 17;68(Pt 4):o1086–7. doi: 10.1107/S1600536812010598 (PMC3344041; doi:10.1107/S1600536812010598)
Supplement: Supplementary file 2 [file e-68-o1086-Isup2.hkl]

#
# h,k,l, Fc-squared, Fo-squared, sigma(Fo-squared) and status flag
#
data_I
_shelx_title ' 0755'
_shelx_refln_list_code          4
_shelx_F_calc_maximum      201.11
_exptl_crystal_F_000       900.00
_reflns_d_resolution_high  0.7701
 
loop_
 _symmetry_equiv_pos_as_xyz
 'x, y, z'
 '-x, y+1/2, -z+1/2'
 '-x, -y, -z'
 'x, -y-1/2, z-1/2'
 
_cell_length_a    13.5339
_cell_length_b    10.4827
_cell_length_c    14.9303
_cell_angle_alpha  90.000
_cell_angle_beta  111.975
_cell_angle_gamma  90.000
 
_shelx_F_squared_multiplier     1.000
 
loop_
 _refln_index_h
 _refln_index_k
 _refln_index_l
 _refln_F_squared_calc
 _refln_F_squared_meas
 _refln_F_squared_sigma
 _refln_observed_status
   2   0   0     8325.45     7994.51      7.53 o
   3   0   0    10850.57    13411.89     23.97 o
   4   0   0      907.33     1143.82      5.96 o
   5   0   0       51.61       35.41      2.15 o
   6   0   0       73.56       42.51      2.55 o
   7   0   0       29.44       75.82      3.01 o
   8   0   0       43.00       53.88      3.29 o
   9   0   0      318.64      345.33      5.93 o
  10   0   0      332.50      310.07      6.12 o
  11   0   0       41.34       36.39      4.61 o
  12   0   0     1872.40     1780.02     13.92 o
  13   0   0       60.95       54.74      6.45 o
  14   0   0       30.30       45.27      6.55 o
  15   0   0       90.85       81.78      7.41 o
  16   0   0      305.66      305.43      9.99 o
   2   1   0       11.72       13.55      0.61 o
   3   1   0     2594.95     2937.18      7.07 o
   4   1   0      516.49      586.16      3.10 o
   5   1   0       56.82       83.14      1.84 o
   6   1   0      313.12      328.51      3.13 o
   7   1   0     1741.69     2081.95      7.56 o
   8   1   0        7.79        3.63      2.00 o
   9   1   0     1193.41     1335.02      7.13 o
  10   1   0        5.57       10.11      2.77 o
  11   1   0      454.34      506.31      5.62 o
  12   1   0      303.66      293.79      5.22 o
  13   1   0      108.55      124.99      4.86 o
  14   1   0      271.82      299.59      6.09 o
  15   1   0       13.13       12.42      5.01 o
  16   1   0       53.06       73.18      5.96 o
   0   2   0     4616.91     2630.52     12.05 o
   1   2   0     4956.99     3838.39     11.53 o
   2   2   0     9466.46     9868.97     23.54 o
   3   2   0     3779.76     3686.29      8.82 o
   4   2   0       76.69       71.86      1.38 o
   5   2   0        8.74        6.55      1.51 o
   6   2   0      951.99     1054.51      5.13 o
   7   2   0      300.09      376.46      3.69 o
   8   2   0      658.40      765.12      5.32 o
   9   2   0      516.79      549.98      5.04 o
  10   2   0       33.17       34.42      3.07 o
  11   2   0       31.19       18.50      3.72 o
  12   2   0      251.13      284.57      5.29 o
  13   2   0        8.35       15.37      4.27 o
  14   2   0       56.58       57.13      5.04 o
  15   2   0      102.78       96.78      5.62 o
  16   2   0       30.93       34.36      6.02 o
   2   3   0     3825.95     3564.28     12.11 o
   3   3   0      305.41      299.96      1.91 o
   4   3   0     1607.59     1608.92      5.93 o
   5   3   0     2304.07     2630.61      8.70 o
   6   3   0      172.15      182.93      2.74 o
   7   3   0      442.89      474.26      4.18 o
   8   3   0        0.05        4.49      2.40 o
   9   3   0      368.96      431.01      4.83 o
  10   3   0      116.05      130.62      3.81 o
  11   3   0     2020.58     2068.61     10.30 o
  12   3   0        0.05        2.77      4.79 o
  13   3   0       82.03       60.70      4.67 o
  14   3   0      356.82      374.86      6.79 o
  15   3   0      207.67      257.09      6.82 o
   0   4   0      676.48      666.16      2.98 o
   1   4   0     2982.14     2734.06      7.59 o
   2   4   0        0.26        1.81      1.14 o
   3   4   0        0.12        0.12      1.23 o
   4   4   0       58.26       64.48      1.60 o
   5   4   0       29.06       20.90      1.44 o
   6   4   0     2010.25     2086.80      8.42 o
   7   4   0       37.12       39.92      2.52 o
   8   4   0       18.26       26.28      2.74 o
   9   4   0      117.20      114.42      3.57 o
  10   4   0      135.39      156.74      4.21 o
  11   4   0      104.17       85.23      4.27 o
  12   4   0       13.27       28.52      4.39 o
  13   4   0      115.37      144.14      5.44 o
  14   4   0       11.77       10.73      5.32 o
  15   4   0       21.83       44.93      6.58 o
   1   5   0       46.80       37.40      1.48 o
   2   5   0        8.87        0.25      0.98 o
   3   5   0      991.43     1055.03      4.24 o
   4   5   0     1278.11     1378.20      5.44 o
   5   5   0       45.16       57.90      1.81 o
   6   5   0      242.54      236.84      2.70 o
   7   5   0        3.80       11.96      2.31 o
   8   5   0      390.64      426.13      4.30 o
   9   5   0      978.15     1138.82      6.73 o
  10   5   0      258.52      257.15      4.39 o
  11   5   0      167.02      162.64      4.39 o
  12   5   0        1.60        0.18      4.55 o
  13   5   0        3.40       19.39      6.67 o
  14   5   0       73.90      110.09      6.82 o
  15   5   0        1.68        0.83      9.22 o
   0   6   0    15642.76    16305.24     80.92 o
   1   6   0     9578.71     9907.17     31.99 o
   2   6   0     6503.84     6817.19     24.22 o
   3   6   0      703.41      785.25      3.90 o
   4   6   0      233.72      223.37      2.61 o
   5   6   0       30.61       28.55      2.00 o
   6   6   0      495.59      540.89      4.15 o
   7   6   0      154.00      149.83      3.13 o
   8   6   0        0.44        4.24      2.74 o
   9   6   0        4.67        1.41      3.50 o
  10   6   0        0.32       -2.03      4.43 o
  11   6   0       55.20       57.56      5.41 o
  12   6   0      605.81      674.36     10.23 o
  13   6   0      569.62      600.33      9.28 o
  14   6   0      163.24      184.59      7.62 o
   1   7   0      548.64      604.72      3.50 o
   2   7   0     1511.67     1452.98      7.19 o
   3   7   0      197.27      170.42      2.55 o
   4   7   0      313.45      285.95      3.01 o
   5   7   0      690.39      629.98      4.52 o
   6   7   0      275.52      276.30      4.52 o
   7   7   0      338.02      330.67      5.07 o
   8   7   0       43.23       48.13      4.95 o
   9   7   0        4.66        6.39      4.36 o
  10   7   0      322.13      329.41      6.76 o
  11   7   0       98.25      123.77      6.98 o
  12   7   0      160.38      184.25      6.88 o
  13   7   0        6.40        6.98      6.39 o
   0   8   0      169.68      183.97      4.79 o
   1   8   0       98.41      129.24      3.10 o
   2   8   0      105.60      107.05      3.04 o
   3   8   0        0.23        7.90      2.95 o
   4   8   0      219.12      210.87      4.12 o
   5   8   0      338.08      335.18      4.76 o
   6   8   0       57.71       46.01      3.57 o
   7   8   0      675.09      659.55      6.70 o
   8   8   0       37.68       39.40      5.26 o
   9   8   0       70.76       82.80      6.21 o
  10   8   0       82.31       49.27      6.82 o
  11   8   0       76.45       50.96      7.22 o
  12   8   0        8.82       14.35      7.53 o
  13   8   0       56.31       54.89      7.10 o
   1   9   0      936.40     1062.10      6.82 o
   2   9   0     4855.94     5478.57     23.14 o
   3   9   0     1429.83     1532.73      9.07 o
   4   9   0      177.46      178.07      4.30 o
   5   9   0       50.12       43.89      3.72 o
   6   9   0       28.80       35.65      3.96 o
   7   9   0      497.58      542.02      6.79 o
   8   9   0      325.88      339.95      7.62 o
   9   9   0      130.23      150.01      7.10 o
  10   9   0      295.52      306.02      8.67 o
  11   9   0        8.46       24.65      7.28 o
  12   9   0      832.57      878.62     13.12 o
   0  10   0      689.75      805.20      9.28 o
   1  10   0      571.91      677.59      6.09 o
   2  10   0        0.30        5.66      3.44 o
   3  10   0       40.11       31.32      4.49 o
   4  10   0      175.16      168.11      4.33 o
   5  10   0      187.55      183.88      5.01 o
   6  10   0       24.90       34.58      4.39 o
   7  10   0       31.65       46.38      4.76 o
   8  10   0       42.89       53.32      6.21 o
   9  10   0       73.17       65.99      7.07 o
  10  10   0       18.99       17.33      7.68 o
   1  11   0       43.90       43.18      4.95 o
   2  11   0        2.36        7.99      3.78 o
   3  11   0      103.90      124.13      4.52 o
   4  11   0        0.05        8.24      4.09 o
   5  11   0      219.43      262.71      5.22 o
   6  11   0       17.68       23.08      4.86 o
   7  11   0      126.60      122.60      5.66 o
   8  11   0      692.75      712.04     10.23 o
   9  11   0      136.77      136.37      7.87 o
   0  12   0       16.27       14.54      8.88 o
   1  12   0     1347.23     1530.30     10.39 o
   2  12   0      571.95      667.60      7.31 o
   3  12   0       34.62       31.59      4.70 o
   4  12   0       22.54       21.61      4.52 o
   5  12   0       17.16       14.51      5.66 o
   6  12   0      214.79      199.03      5.75 o
   7  12   0      118.81      126.22      6.64 o
   1  13   0       57.67       59.32      9.53 o
   2  13   0        0.02       -5.59     12.66 o
   3  13   0      127.19      153.82      9.96 o
   4  13   0        3.83        3.13      8.79 o
 -16   1   1       68.54       83.17      5.41 o
 -15   1   1       26.51        5.84      5.38 o
 -14   1   1        1.28       -1.91      4.03 o
 -13   1   1       27.87       29.35      3.90 o
 -12   1   1        3.25       10.30      3.87 o
 -11   1   1       77.25       71.55      3.32 o
 -10   1   1       49.65       51.17      3.32 o
  -9   1   1      395.55      411.87      4.30 o
  -8   1   1      151.39      165.19      2.86 o
  -7   1   1     1402.58     1647.92      6.67 o
  -6   1   1       59.31      107.94      6.55 o
  -5   1   1      305.66      295.48      2.55 o
  -4   1   1      389.94      422.78      3.01 o
  -3   1   1     4021.78     4228.90      7.53 o
  -2   1   1      266.92      265.14      1.20 o
   1   1   1      215.45      177.09      0.86 o
   2   1   1     2313.03     2624.83      7.99 o
   3   1   1      787.82      861.99      3.44 o
   4   1   1       62.14       72.38      1.60 o
   5   1   1     2432.47     2922.89      7.81 o
   6   1   1     1265.32     1540.54      6.42 o
   7   1   1      228.83      305.00      3.41 o
   8   1   1      689.86      847.98      5.62 o
   9   1   1       66.54       78.40      2.89 o
  10   1   1      270.35      283.98      4.36 o
  11   1   1      274.35      259.73      4.67 o
  12   1   1      114.06       94.63      4.18 o
  13   1   1        2.43        2.83      3.96 o
  14   1   1        0.25        1.04      4.33 o
  15   1   1       18.39        7.68      5.62 o
 -16   2   1       42.94       40.88      5.44 o
 -15   2   1      181.90      166.33      6.36 o
 -14   2   1       58.69       58.64      4.46 o
 -13   2   1      760.23      780.52      7.35 o
 -12   2   1      286.08      331.93      5.47 o
 -11   2   1      754.45      795.36      6.52 o
 -10   2   1     1142.70     1216.82      7.28 o
  -9   2   1      169.33      180.19      3.38 o
  -8   2   1      152.70      165.50      3.04 o
  -7   2   1       98.76      137.66      3.35 o
  -6   2   1     1389.61     1632.56      8.02 o
  -5   2   1      880.73      893.50      4.18 o
  -4   2   1      273.25      258.23      2.15 o
  -3   2   1      250.93      258.23      2.12 o
  -2   2   1     7033.98     6897.62     12.91 o
  -1   2   1     1639.72     1379.37      2.98 o
   0   2   1       30.65       25.69      0.68 o
   1   2   1     7761.46     7270.23     13.34 o
   2   2   1      743.72      748.09      2.40 o
   3   2   1      117.74      114.05      1.66 o
   4   2   1     1444.89     1600.99      6.36 o
   5   2   1     1925.04     2101.46      7.22 o
   6   2   1     1362.38     1602.44      6.48 o
   7   2   1      637.58      741.06      5.01 o
   8   2   1      107.85      100.38      2.89 o
   9   2   1      732.87      805.14      5.99 o
  10   2   1      855.10      943.10      6.85 o
  11   2   1     2188.64     2155.80     10.51 o
  12   2   1      591.99      608.13      6.67 o
  13   2   1        0.22       11.74      4.55 o
  14   2   1      118.60      111.13      5.10 o
  15   2   1       80.61       82.67      5.62 o
 -16   3   1      115.29      113.32      5.93 o
 -15   3   1        0.69        7.44      4.73 o
 -14   3   1        9.85       11.80      4.36 o
 -13   3   1       36.78       39.31      4.15 o
 -12   3   1       46.12       56.92      3.87 o
 -11   3   1       29.17       11.25      3.17 o
 -10   3   1      213.86      249.19      4.18 o
  -9   3   1      306.03      341.85      4.24 o
  -8   3   1       17.64       21.58      2.31 o
  -7   3   1       66.91       77.85      2.34 o
  -6   3   1      638.23      783.19      4.00 o
  -5   3   1      351.70      409.50      2.83 o
  -4   3   1       40.78       22.62      0.95 o
  -3   3   1       82.28      115.77      1.38 o
  -2   3   1    10819.55     9769.67     27.66 o
  -1   3   1     9491.55     8096.85     17.95 o
   0   3   1       93.53       71.39      0.92 o
   1   3   1      734.05      754.89     10.33 o
   2   3   1        4.20        2.03      0.83 o
   3   3   1      422.97      448.68      2.55 o
   4   3   1      668.28      711.55      3.44 o
   5   3   1      471.34      524.78      3.78 o
   6   3   1       11.53       14.11      1.91 o
   7   3   1        8.58        8.61      2.21 o
   8   3   1      122.54      131.97      3.20 o
   9   3   1       33.30       39.98      3.01 o
  10   3   1      114.71      118.29      3.78 o
  11   3   1      132.68      150.75      4.39 o
  12   3   1       70.30       69.09      4.30 o
  13   3   1       29.35       26.46      4.95 o
  14   3   1       11.01        5.19      4.67 o
  15   3   1       38.22       38.85      5.38 o
 -15   4   1        9.94       21.58      5.75 o
 -14   4   1      496.23      524.81      7.38 o
 -13   4   1      375.94      397.05      6.30 o
 -12   4   1      414.78      420.84      5.93 o
 -11   4   1      243.73      265.05      5.29 o
 -10   4   1       62.22       68.32      3.38 o
  -9   4   1      372.60      414.91      4.73 o
  -8   4   1      166.14      203.83      5.19 o
  -7   4   1      155.75      152.87      2.95 o
  -6   4   1      928.53      975.00      4.61 o
  -5   4   1      311.58      349.23      3.60 o
  -4   4   1     2557.61     2795.31      7.22 o
  -3   4   1     3026.20     2992.56     10.45 o
  -2   4   1      599.11      547.19      2.49 o
  -1   4   1        4.83        3.66      0.92 o
   0   4   1      395.36      328.18      1.66 o
   1   4   1      790.31      647.63      2.61 o
   2   4   1     1246.33     1163.86      5.62 o
   3   4   1     1268.54     1366.86      5.38 o
   4   4   1     1769.98     1798.21      5.16 o
   5   4   1      144.68      158.40      2.58 o
   6   4   1       67.38       90.91      2.40 o
   7   4   1     2094.76     2394.05      8.08 o
   8   4   1      641.50      734.17      5.16 o
   9   4   1      511.51      555.61      5.59 o
  10   4   1     1520.90     1587.38      9.10 o
  11   4   1      297.17      308.41      5.38 o
  12   4   1       37.44       54.61      4.39 o
  13   4   1      136.76      110.18      7.13 o
  14   4   1       18.74        4.67      5.50 o
  15   4   1       17.02       -4.21      9.90 o
 -15   5   1        1.25       16.69      6.24 o
 -14   5   1      234.81      219.84      6.82 o
 -13   5   1       40.78       56.61      4.95 o
 -12   5   1       15.07       12.39      4.86 o
 -11   5   1       10.34        3.66      3.63 o
 -10   5   1      426.59      447.85      6.33 o
  -9   5   1      575.40      609.36      5.75 o
  -8   5   1        0.28       -1.32      3.04 o
  -7   5   1      467.85      481.91      3.63 o
  -6   5   1       39.37       60.91     10.17 o
  -5   5   1      278.57      323.01      2.83 o
  -4   5   1     1404.95     1336.93      5.19 o
  -3   5   1       46.57       55.44      1.54 o
  -2   5   1      151.49      132.71      1.57 o
  -1   5   1     1685.91     1676.60      7.50 o
   0   5   1     6884.00     6674.95     18.13 o
   1   5   1     1554.12     1508.45      4.89 o
   2   5   1       75.78       44.90      1.51 o
   3   5   1        3.10        8.45      1.97 o
   4   5   1      703.25      695.42      3.84 o
   5   5   1     2005.15     2063.69      7.07 o
   6   5   1      199.08      226.94      3.04 o
   7   5   1      288.53      303.01      3.66 o
   8   5   1     1023.96     1137.46      6.45 o
   9   5   1      292.73      304.79      4.43 o
  10   5   1      187.00      150.17      4.00 o
  11   5   1        8.54        6.33      5.56 o
  12   5   1      701.65      682.78      8.36 o
  13   5   1        3.90        5.72      5.47 o
  14   5   1        0.01       -8.76      5.84 o
 -14   6   1       12.86       17.98      5.99 o
 -13   6   1       33.87       30.00      5.44 o
 -12   6   1       23.18       16.14      5.87 o
 -11   6   1        2.49       -2.27      3.90 o
 -10   6   1       51.85       36.20      5.10 o
  -9   6   1      519.00      532.47      5.96 o
  -8   6   1      278.83      286.07      4.24 o
  -7   6   1       54.46       63.77      2.34 o
  -6   6   1      175.41      190.98      3.17 o
  -5   6   1     1787.36     1694.18      6.55 o
  -4   6   1      157.41      144.45      2.24 o
  -3   6   1     2174.08     2152.57      7.16 o
  -2   6   1     3851.90     3599.04     12.42 o
  -1   6   1     1294.34     1227.14      5.78 o
   0   6   1     1381.69     1408.90      4.70 o
   1   6   1       77.79       77.42      2.55 o
   2   6   1      413.09      475.09      3.53 o
   3   6   1       84.34       77.97      3.96 o
   4   6   1       57.27       73.21      3.47 o
   5   6   1      720.86      739.06      5.38 o
   6   6   1      420.52      446.29      4.52 o
   7   6   1      834.12      904.07      5.66 o
   8   6   1      624.02      666.31      6.09 o
   9   6   1      141.48      165.19      4.46 o
  10   6   1      103.72      112.06      4.52 o
  11   6   1        0.06       10.42      6.30 o
  12   6   1       48.83       46.25      6.88 o
  13   6   1        1.68       16.87      6.02 o
  14   6   1      102.11      133.02      8.94 o
 -14   7   1      168.47      208.74      9.37 o
 -13   7   1       12.69        6.85      7.13 o
 -12   7   1        5.75       18.56      6.42 o
 -11   7   1       15.88        0.55      5.90 o
 -10   7   1        6.12       11.71      5.41 o
  -9   7   1      123.29      118.76      4.64 o
  -8   7   1      780.19      791.55      7.22 o
  -7   7   1      253.55      260.41      4.70 o
  -6   7   1      192.95      193.75      4.86 o
  -5   7   1       13.69       32.36      2.89 o
  -4   7   1        0.63       10.30      2.80 o
  -3   7   1      340.37      497.06      8.94 o
  -2   7   1      819.75      804.15      4.36 o
  -1   7   1     2245.00     2272.41      7.65 o
   0   7   1      168.97      189.41      3.13 o
   1   7   1      972.80      967.20      5.26 o
   2   7   1     2274.44     2217.98      8.21 o
   3   7   1      123.35       94.57      2.64 o
   4   7   1      262.41      256.72      3.50 o
   5   7   1        2.34        6.12      2.43 o
   6   7   1      626.60      547.00      7.10 o
   7   7   1      498.89      519.96      7.47 o
   8   7   1       12.57        8.57      4.00 o
   9   7   1      560.64      548.02      7.31 o
  10   7   1       79.77       74.28      5.35 o
  11   7   1      111.26      122.87      6.15 o
  12   7   1       12.69       19.64      5.87 o
  13   7   1       15.41        3.23      7.50 o
 -13   8   1      148.23      133.42      8.42 o
 -12   8   1        5.14       15.40      6.88 o
 -11   8   1      160.78      155.61     10.17 o
 -10   8   1      281.63      321.42     11.06 o
  -9   8   1       92.94      108.12      6.09 o
  -8   8   1        8.61       18.19      4.61 o
  -7   8   1      396.93      399.51      5.56 o
  -6   8   1       23.05       59.90      4.52 o
  -5   8   1      387.04      390.44      5.93 o
  -4   8   1        9.11       11.92      3.07 o
  -3   8   1      399.12      402.80      4.27 o
  -2   8   1       64.77       95.18      3.01 o
  -1   8   1      551.44      583.15      4.70 o
   0   8   1      199.12      217.53      3.53 o
   1   8   1      309.05      367.64      4.06 o
   2   8   1       50.89       62.61      3.32 o
   3   8   1        0.11       -0.03      3.23 o
   4   8   1      238.95      259.55      4.36 o
   5   8   1      389.47      413.31      5.22 o
   6   8   1       82.97       77.08      7.13 o
   7   8   1       59.37       45.92      5.07 o
   8   8   1       90.37      108.03      6.02 o
   9   8   1       57.63       63.93      6.36 o
  10   8   1       23.19       36.45      6.52 o
  11   8   1      193.30      185.57      8.18 o
  12   8   1       11.25       39.80      7.68 o
 -12   9   1       47.83       56.95     10.20 o
 -11   9   1        6.85       27.81      9.25 o
 -10   9   1      107.59      115.81      9.25 o
  -9   9   1       47.86      159.82     20.75 o
  -8   9   1       99.48      113.96      4.95 o
  -7   9   1        4.07        0.43      3.84 o
  -6   9   1       11.46       13.40      3.63 o
  -5   9   1      199.22      194.98      4.43 o
  -4   9   1      387.73      390.44      5.56 o
  -3   9   1      406.54      459.87      5.01 o
  -2   9   1      889.74      963.85      6.42 o
  -1   9   1      806.28      882.22      6.15 o
   0   9   1        7.72       65.52      5.01 o
   1   9   1       19.62       79.23      6.95 o
   2   9   1      351.50      399.63      4.86 o
   3   9   1      486.35      477.42      5.07 o
   4   9   1       51.99       55.38      3.84 o
   5   9   1       54.86       43.61      4.43 o
   6   9   1       38.42       15.34      7.04 o
   7   9   1      131.67      109.94      5.90 o
   8   9   1      124.14      108.40      6.48 o
   9   9   1       71.92       73.33      6.70 o
  10   9   1       92.33       66.69      7.07 o
  11   9   1       16.79       18.01      7.19 o
 -11  10   1       39.11       73.58     10.02 o
 -10  10   1      105.24       99.27      9.77 o
  -9  10   1      379.92      318.53     11.03 o
  -8  10   1       16.42       26.68      5.69 o
  -7  10   1      120.32      104.86      5.90 o
  -6  10   1       99.13       98.78      7.16 o
  -5  10   1      141.20      125.46      4.12 o
  -4  10   1        2.66        7.19      4.52 o
  -3  10   1        0.29        5.69      3.41 o
  -2  10   1       83.51      119.71      4.06 o
  -1  10   1        0.01       -5.26      3.50 o
   0  10   1       37.79       44.35      3.69 o
   1  10   1      345.58      359.49      4.95 o
   2  10   1       86.21       91.16      3.96 o
   3  10   1       61.44       73.05      4.09 o
   4  10   1       14.63       21.64      3.93 o
   5  10   1        6.60       17.58      4.00 o
   6  10   1       47.85       39.62      8.33 o
   7  10   1       64.31      102.28     10.85 o
   8  10   1       61.01       70.93      6.76 o
   9  10   1       31.25       22.34      6.61 o
  10  10   1      155.35      138.98      8.24 o
  -9  11   1        8.11       11.68      8.97 o
  -8  11   1      427.29      417.61      8.57 o
  -7  11   1       36.98       63.68      5.96 o
  -6  11   1        7.09       16.66      7.28 o
  -5  11   1        2.61        8.51      5.32 o
  -4  11   1      346.56      342.87      7.68 o
  -3  11   1        6.56       12.66      4.61 o
  -2  11   1      377.02      431.66      6.70 o
  -1  11   1      197.79      191.75      6.33 o
   0  11   1       30.43       50.68      4.30 o
   1  11   1        0.36       33.56      6.02 o
   2  11   1       49.86       70.41      5.07 o
   3  11   1       56.64       80.31      4.67 o
   4  11   1       45.54       12.20      7.22 o
   5  11   1       48.10       36.33      4.46 o
   6  11   1      212.18      198.36     10.82 o
   7  11   1        6.95       16.81      6.18 o
   8  11   1       18.26        9.22      9.07 o
   9  11   1      127.70      127.85      7.71 o
  -7  12   1        7.88       45.92      8.57 o
  -6  12   1       21.07      -11.76      7.84 o
  -5  12   1       68.47       54.15      7.87 o
  -4  12   1      430.99      432.61      7.41 o
  -3  12   1       45.37       56.18      7.68 o
  -2  12   1      184.05      203.15      7.78 o
  -1  12   1       55.77      101.88     12.88 o
   0  12   1        0.26        9.83     11.43 o
   1  12   1       27.08       33.13     11.62 o
   2  12   1      114.19      119.28      6.61 o
   3  12   1      144.01      170.45      5.59 o
   4  12   1       57.41       43.37      5.75 o
   5  12   1        7.56        1.01      6.05 o
   6  12   1      100.88      106.80     10.91 o
   7  12   1       23.14        7.01     10.39 o
  -4  13   1      212.50      263.42      9.50 o
  -3  13   1       81.39       93.31     14.01 o
  -2  13   1      156.93       76.74     14.54 o
  -1  13   1        9.43       48.38     14.05 o
   0  13   1      296.58      414.45     17.49 o
   1  13   1       62.71      121.74     14.32 o
   2  13   1        3.85      -13.25     12.91 o
   3  13   1      281.34      346.43      9.34 o
   4  13   1       68.03       56.55      7.71 o
 -16   0   2        9.19       -2.95      6.64 o
 -15   0   2      159.22      158.00      7.28 o
 -14   0   2       11.14       12.54      5.78 o
 -13   0   2       22.83       16.87      4.98 o
 -12   0   2      158.71      181.27      5.81 o
 -11   0   2       66.37       51.29      4.39 o
 -10   0   2     1096.02     1172.68      9.68 o
  -9   0   2       83.67       85.13      3.72 o
  -8   0   2      538.40      564.77      6.05 o
  -7   0   2      882.69     1184.98      7.68 o
  -6   0   2       25.44       20.50      2.77 o
  -5   0   2       69.06       67.06      5.35 o
  -4   0   2     1804.33     1953.02     50.16 o
  -3   0   2      204.60      225.03      1.69 o
  -2   0   2    40445.31    30733.90    273.29 o
   1   0   2    22728.34    22304.38     34.67 o
   2   0   2      960.29     1087.40      4.98 o
   3   0   2    18257.07    20665.71     75.39 o
   4   0   2     2549.18     3054.49     10.73 o
   5   0   2      687.44      846.23      6.55 o
   6   0   2       17.62       16.14      3.17 o
   7   0   2      102.55      113.41      3.72 o
   8   0   2      352.54      412.94      6.15 o
   9   0   2      614.21      698.80      8.21 o
  10   0   2     1205.51     1123.45     10.57 o
  11   0   2       52.74       27.20      4.76 o
  12   0   2        0.00        8.97      5.26 o
  13   0   2      443.59      384.76      9.96 o
  14   0   2        9.08       20.62      6.39 o
  15   0   2        0.43       11.86      7.10 o
 -16   1   2       48.41       71.03      7.99 o
 -15   1   2      637.98      615.63      7.28 o
 -14   1   2      341.48      351.23      5.84 o
 -13   1   2      199.26      196.57      4.64 o
 -12   1   2       50.45       59.53      3.63 o
 -11   1   2      179.80      167.04      3.84 o
 -10   1   2        5.68        8.14      5.38 o
  -9   1   2      409.54      486.76      4.46 o
  -8   1   2      190.06      247.65      3.32 o
  -7   1   2      220.66      309.18      3.10 o
  -6   1   2     3553.16     4155.50      9.62 o
  -5   1   2      568.63      608.78      2.89 o
  -4   1   2       96.91      139.16      1.38 o
  -3   1   2     1994.15     2067.07      3.57 o
  -2   1   2       44.14       38.91      0.71 o
  -1   1   2     1721.50     1305.09      2.67 o
   0   1   2       47.46       42.41      0.74 o
   1   1   2       75.85       81.29      0.71 o
   2   1   2     4994.84     5336.15     11.99 o
   3   1   2       29.11       35.74      1.35 o
   4   1   2      205.40      285.86      2.64 o
   5   1   2      315.31      419.49      6.15 o
   6   1   2      209.85      229.80      2.95 o
   7   1   2     1161.39     1345.72      6.64 o
   8   1   2      429.13      478.44      4.64 o
   9   1   2     3074.51     3326.00     11.65 o
  10   1   2      815.37      861.29      6.76 o
  11   1   2      548.16      559.51      6.12 o
  12   1   2       12.72       22.71      4.43 o
  13   1   2       82.60       92.54      8.57 o
  14   1   2       72.76       54.49      6.88 o
  15   1   2       61.27       66.11      5.59 o
 -16   2   2      216.78      203.37      6.05 o
 -15   2   2      128.51      143.04      5.26 o
 -14   2   2        0.31       -4.27      4.06 o
 -13   2   2        9.95       15.80      4.36 o
 -12   2   2       10.63       -1.51      3.81 o
 -11   2   2       54.35       43.15      3.35 o
 -10   2   2       11.92       12.29      2.58 o
  -9   2   2       13.39       11.68      2.58 o
  -8   2   2      955.82     1087.98      5.78 o
  -7   2   2      466.82      648.73      4.70 o
  -6   2   2        8.14        5.81      2.34 o
  -5   2   2     2061.15     2243.95      5.44 o
  -4   2   2       25.77       25.45      1.66 o
  -3   2   2      173.20      190.73      1.72 o
  -2   2   2     6353.81     5572.34     11.25 o
  -1   2   2     2577.27     2161.98      4.64 o
   0   2   2     2883.01     2314.88      6.33 o
   1   2   2      911.98      798.56      3.60 o
   2   2   2     2103.47     2007.14      4.83 o
   3   2   2     1941.67     2050.63      5.07 o
   4   2   2       21.11       16.50      4.30 o
   5   2   2     2270.69     2692.81      8.54 o
   6   2   2     1490.53     1721.87      7.07 o
   7   2   2      168.35      189.29      3.50 o
   8   2   2      171.93      159.32      3.32 o
   9   2   2      406.90      365.92      4.73 o
  10   2   2     1404.26     1475.04      8.61 o
  11   2   2       44.65       30.52      5.07 o
  12   2   2       47.98       60.79      4.21 o
  13   2   2        2.18        3.63      5.62 o
  14   2   2        7.01        4.12      5.19 o
  15   2   2        0.02       -6.76      5.53 o
 -16   3   2      127.54      138.89      6.15 o
 -15   3   2      102.24       65.03      5.90 o
 -14   3   2       58.53       56.34      4.49 o
 -13   3   2       72.94       63.77      4.33 o
 -12   3   2       18.18       18.84      3.47 o
 -11   3   2     1366.97     1403.77      8.21 o
 -10   3   2       81.95       77.39      3.17 o
  -9   3   2       32.45       44.07      2.61 o
  -8   3   2        0.20       -1.51      2.03 o
  -7   3   2       45.40       47.61      1.97 o
  -6   3   2     1038.28     1210.09      4.70 o
  -5   3   2      440.46      479.26      4.30 o
  -4   3   2      190.14      161.26      2.09 o
  -3   3   2     3552.87     3692.16      8.88 o
  -2   3   2     7310.39     5837.57     14.51 o
  -1   3   2     5739.64     4977.11     10.63 o
   0   3   2     4688.02     3958.68     12.48 o
   1   3   2     1949.80     1800.06      6.95 o
   2   3   2       10.60        9.07      1.69 o
   3   3   2       26.79       28.37      0.92 o
   4   3   2     2254.92     2315.77      6.42 o
   5   3   2     1033.18     1178.00      5.13 o
   6   3   2      641.29      766.35      4.52 o
   7   3   2       84.20       76.74      2.74 o
   8   3   2        0.92        1.63      2.52 o
   9   3   2      875.86      928.60      6.79 o
  10   3   2      314.69      327.19      5.26 o
  11   3   2      117.08      104.31      4.24 o
  12   3   2     1019.31     1019.66      8.51 o
  13   3   2        0.32        7.87      6.52 o
  14   3   2        0.30      -14.01      9.34 o
  15   3   2       50.42       31.84      7.44 o
 -16   4   2      274.97      269.63      7.93 o
 -15   4   2       53.54       58.52      5.93 o
 -14   4   2        0.54       -7.79      5.19 o
 -13   4   2        2.24       -4.76      4.09 o
 -12   4   2       18.35       20.38      4.27 o
 -11   4   2       31.05       26.52      3.96 o
 -10   4   2       13.12        7.71      2.95 o
  -9   4   2       68.40       74.68      3.50 o
  -8   4   2      501.16      567.53      4.24 o
  -7   4   2     1112.02     1196.29      5.29 o
  -6   4   2       12.96       21.08      1.66 o
  -5   4   2      186.44      137.10      1.72 o
  -4   4   2       13.03       13.58      1.44 o
  -3   4   2      182.28      154.68      2.00 o
  -2   4   2      418.65      319.63      2.55 o
  -1   4   2     1795.58     1605.79      4.89 o
   0   4   2      300.91      331.28      2.46 o
   1   4   2     1882.68     1746.61      6.61 o
   2   4   2      924.06      932.62      3.66 o
   3   4   2      933.50      944.85      4.33 o
   4   4   2       15.18       21.85      1.63 o
   5   4   2      157.11      159.42      2.49 o
   6   4   2      358.06      396.84      4.24 o
   7   4   2      143.68      152.19      3.01 o
   8   4   2      104.12       98.59      3.10 o
   9   4   2      111.16      109.14      3.44 o
  10   4   2     1199.55     1240.02      7.59 o
  11   4   2        0.34        2.09      3.96 o
  12   4   2      297.36      249.41      5.69 o
  13   4   2        2.74        0.15      4.58 o
  14   4   2       25.43       18.93      5.99 o
 -15   5   2        1.33       10.05      5.26 o
 -14   5   2       22.70       20.13      4.86 o
 -13   5   2       18.28       30.95      4.52 o
 -12   5   2       59.07       64.48      4.83 o
 -11   5   2      107.45      106.65      4.21 o
 -10   5   2        0.05       12.91      3.17 o
  -9   5   2      411.68      434.18      4.92 o
  -8   5   2      231.36      237.67      3.35 o
  -7   5   2       33.38       26.92      1.91 o
  -6   5   2      569.89      654.48      3.63 o
  -5   5   2       10.73        9.68      2.18 o
  -4   5   2      980.59      947.87      5.10 o
  -3   5   2     1018.31      905.85      4.12 o
  -2   5   2     2003.56     1839.27      5.96 o
  -1   5   2      227.31      199.59      1.57 o
   0   5   2       32.63       29.38      1.11 o
   1   5   2      218.67      233.70      3.32 o
   2   5   2      319.53      319.79      3.26 o
   3   5   2     2156.61     2293.30      7.53 o
   4   5   2       52.47       61.44      2.12 o
   5   5   2       28.63       25.94      2.37 o
   6   5   2      410.73      417.52      3.87 o
   7   5   2       67.57       91.74      2.92 o
   8   5   2      298.46      278.51      4.03 o
   9   5   2      195.63      178.50      4.00 o
  10   5   2      108.85       94.17      4.52 o
  11   5   2       26.74       20.68      5.04 o
  12   5   2      153.41      144.91      5.41 o
  13   5   2      116.22      112.24      5.66 o
  14   5   2       11.95       10.57      5.38 o
 -15   6   2       18.46       25.94      6.52 o
 -14   6   2       42.22       48.04      7.07 o
 -13   6   2      139.55      137.81      6.15 o
 -12   6   2       71.68       68.26      4.67 o
 -11   6   2        2.56        3.72      3.72 o
 -10   6   2      214.82      261.02      4.73 o
  -9   6   2      313.94      306.85      4.12 o
  -8   6   2       18.71       16.69      2.95 o
  -7   6   2       98.22      113.90      3.01 o
  -6   6   2       22.18       28.18      2.00 o
  -5   6   2       29.99       38.54      1.66 o
  -4   6   2      198.86      204.63      2.55 o
  -3   6   2     4498.76     4117.67     18.26 o
  -2   6   2      467.48      468.66      2.61 o
  -1   6   2        0.27        6.30      1.29 o
   0   6   2      326.32      331.19      2.31 o
   1   6   2       89.36       70.81      2.09 o
   2   6   2     2014.92     2035.48     11.43 o
   3   6   2        0.39        3.07      2.46 o
   4   6   2       91.56       95.03      2.52 o
   5   6   2       20.88       18.96      2.40 o
   6   6   2      275.48      271.50      4.12 o
   7   6   2      383.63      381.07      4.89 o
   8   6   2       16.22       20.62      3.47 o
   9   6   2       81.27       91.53      4.24 o
  10   6   2      195.93      204.44      5.29 o
  11   6   2      325.73      350.77      6.82 o
  12   6   2       21.77       39.74      5.99 o
  13   6   2      169.06      151.67      6.95 o
 -14   7   2       46.60       64.14      7.84 o
 -13   7   2       24.89       42.32      5.99 o
 -12   7   2       26.76       46.10      5.38 o
 -11   7   2       31.55       35.77      4.83 o
 -10   7   2       36.97       25.72      4.39 o
  -9   7   2       31.36       33.19      4.21 o
  -8   7   2      285.69      280.48      4.30 o
  -7   7   2      112.66      128.93      3.44 o
  -6   7   2       46.62       36.63      3.10 o
  -5   7   2      404.48      377.38      3.90 o
  -4   7   2       82.37       77.02      2.86 o
  -3   7   2      101.04       87.65      2.67 o
  -2   7   2      524.45      461.29      3.41 o
  -1   7   2      217.75      207.09      2.67 o
   0   7   2        7.52        5.81      2.40 o
   1   7   2      201.64      211.20      2.70 o
   2   7   2      854.43      853.33      5.26 o
   3   7   2      102.84       90.97      2.67 o
   4   7   2       18.21       41.31      5.29 o
   5   7   2       67.38       60.58      3.57 o
   6   7   2      101.11       93.62      5.04 o
   7   7   2       52.62       45.46      4.86 o
   8   7   2      169.76      176.17      4.61 o
   9   7   2       14.93       26.89      5.90 o
  10   7   2       19.50       23.51      5.22 o
  11   7   2      464.77      484.49     10.39 o
  12   7   2       46.32       20.59      6.18 o
  13   7   2      103.69       82.00      7.19 o
 -13   8   2        4.54        2.92      5.93 o
 -12   8   2       51.45       48.44      6.79 o
 -11   8   2       10.41        7.59      5.93 o
 -10   8   2       14.79       24.13      5.72 o
  -9   8   2      134.99      137.04      6.24 o
  -8   8   2       52.07       55.08      5.56 o
  -7   8   2        0.31        0.98      3.63 o
  -6   8   2       76.99       62.64      3.93 o
  -5   8   2      150.06      149.61      3.84 o
  -4   8   2      290.36      279.06      3.78 o
  -3   8   2     1202.91     1201.79      6.05 o
  -2   8   2       29.99       38.66      2.67 o
  -1   8   2        1.08        4.00      2.18 o
   0   8   2       19.15       24.56      2.31 o
   1   8   2       15.65       32.46      2.46 o
   2   8   2      112.60      110.61      4.61 o
   3   8   2      293.84      304.63      3.84 o
   4   8   2      731.65      719.42      6.30 o
   5   8   2      125.65      126.44      5.10 o
   6   8   2      409.20      380.98      6.98 o
   7   8   2      852.70      750.83      9.25 o
   8   8   2       38.78       46.96      5.96 o
   9   8   2      151.03      167.10      7.31 o
  10   8   2        0.01       13.15      6.55 o
  11   8   2       83.06       78.65      8.02 o
  12   8   2       18.96       21.27      8.08 o
 -12   9   2       38.42       36.42      7.19 o
 -11   9   2       15.90       10.60      6.39 o
 -10   9   2      661.67      680.66      9.65 o
  -9   9   2      382.58      401.85      6.70 o
  -8   9   2        8.32       15.31      4.18 o
  -7   9   2        9.86       33.93      4.64 o
  -6   9   2       10.44       18.29      3.69 o
  -5   9   2      304.74      342.56      5.16 o
  -4   9   2     2069.02     2214.16     10.08 o
  -3   9   2      151.21      148.38      3.78 o
  -2   9   2      458.03      478.80      4.92 o
  -1   9   2      487.49      523.83      4.95 o
   0   9   2        7.84       46.96      7.71 o
   1   9   2      169.58      190.27      4.21 o
   2   9   2       39.20       57.53      3.63 o
   3   9   2      449.52      663.27      8.24 o
   4   9   2      184.69      195.25      4.46 o
   5   9   2      153.04      159.57      5.99 o
   6   9   2       16.09       11.62      5.32 o
   7   9   2      184.50      209.91      7.13 o
   8   9   2      437.96      462.91      9.01 o
   9   9   2       62.38      104.65      7.35 o
  10   9   2      239.15      270.24     12.63 o
  11   9   2      306.22      286.47      9.71 o
 -11  10   2       50.54       67.68     14.78 o
 -10  10   2        1.01      -12.49      8.33 o
  -9  10   2        5.46       13.49      6.24 o
  -8  10   2       13.61        4.06      5.32 o
  -7  10   2       84.19       48.93      6.12 o
  -6  10   2       50.28       51.20      4.18 o
  -5  10   2        0.03        1.23      4.00 o
  -4  10   2       74.17       80.43      3.87 o
  -3  10   2       30.66       61.47      4.03 o
  -2  10   2      126.92      155.61      4.09 o
  -1  10   2      236.62      232.10      4.36 o
   0  10   2       34.86       58.79      3.96 o
   1  10   2      250.76      249.44      4.30 o
   2  10   2      306.75      324.70      4.79 o
   3  10   2       23.26       53.42      4.92 o
   4  10   2       81.16      101.98      4.52 o
   5  10   2      250.66      237.63      9.47 o
   6  10   2      144.40      133.94      6.55 o
   7  10   2       47.41       53.38      6.18 o
   8  10   2        0.79       -7.84      6.39 o
   9  10   2        6.75        1.01     12.42 o
  10  10   2       45.06       16.72     10.97 o
 -10  11   2      119.49       93.19     10.39 o
  -9  11   2       89.21      104.77      5.90 o
  -8  11   2       19.67       14.60      5.69 o
  -7  11   2      285.46      284.20      5.99 o
  -6  11   2       10.06       19.39      5.29 o
  -5  11   2        2.92       20.07      5.13 o
  -4  11   2      302.14      325.10      5.78 o
  -3  11   2        1.04        4.83      3.66 o
  -2  11   2        5.44        4.00      4.09 o
  -1  11   2        7.94       17.98      3.78 o
   0  11   2        0.85       12.36      3.66 o
   1  11   2       80.42       87.93      4.03 o
   2  11   2       17.06       30.58      3.78 o
   3  11   2       89.73      115.56      4.86 o
   4  11   2       60.57       76.99      4.24 o
   5  11   2       21.25       29.32      6.36 o
   6  11   2        3.10       11.83      8.08 o
   7  11   2      172.63      202.17     10.76 o
   8  11   2      637.42      528.50     14.08 o
  -8  12   2       66.12       97.33     11.65 o
  -7  12   2        0.01        4.98      9.68 o
  -6  12   2        0.79        5.10      7.62 o
  -5  12   2      169.34      124.44     11.09 o
  -4  12   2       10.61       45.82     11.09 o
  -3  12   2      790.47      865.16     11.40 o
  -2  12   2       23.56       68.38      7.35 o
  -1  12   2       22.37       88.45      8.82 o
   0  12   2      313.84      367.76      7.78 o
   1  12   2      184.02      259.43      7.41 o
   2  12   2      489.62      535.14     10.23 o
   3  12   2       30.72       32.12      5.93 o
   4  12   2      114.83      111.96     15.06 o
   5  12   2        1.33       30.27      8.57 o
   6  12   2        0.01       -1.41      7.13 o
  -5  13   2       77.91      129.45     11.09 o
  -4  13   2        7.64       30.83     12.48 o
  -3  13   2       57.91       33.41     17.21 o
  -2  13   2        0.81       20.38     12.85 o
  -1  13   2        5.63       23.48      7.41 o
   0  13   2        0.03       48.50     14.11 o
   1  13   2       27.03       90.39     14.60 o
   2  13   2       54.15       81.84     13.80 o
   3  13   2        0.93       -6.95      9.62 o
 -17   1   3       74.87       84.61      7.22 o
 -16   1   3       18.78       13.92      5.16 o
 -15   1   3      106.81       97.98      5.19 o
 -14   1   3       90.70       93.03      4.79 o
 -13   1   3      585.12      593.38      6.42 o
 -12   1   3      413.95      403.91      5.32 o
 -11   1   3      885.73      912.83      6.55 o
 -10   1   3      340.39      384.70      4.39 o
  -9   1   3      342.05      331.86      3.81 o
  -8   1   3      496.22      621.72      4.33 o
  -7   1   3     1165.08     1464.84      5.96 o
  -6   1   3      104.79      138.03      1.97 o
  -5   1   3     1412.64     1692.70      4.43 o
  -4   1   3      134.94      136.37      1.29 o
  -3   1   3      654.63      624.94      1.72 o
  -2   1   3     1161.61     1120.62      1.91 o
  -1   1   3      174.64      159.66      0.71 o
   0   1   3      685.16      667.97      2.58 o
   1   1   3      384.61      284.60      2.06 o
   2   1   3      226.04      221.38      1.66 o
   3   1   3     1092.47     1219.00      4.95 o
   4   1   3      173.55      234.96      2.61 o
   5   1   3     1306.26     1617.62      6.45 o
   6   1   3      305.36      370.96      3.72 o
   7   1   3      196.41      178.96      3.17 o
   8   1   3      205.84      249.90      3.93 o
   9   1   3      537.35      610.13      5.78 o
  10   1   3      636.45      619.96      6.21 o
  11   1   3      409.02      423.67      5.96 o
  12   1   3      135.64      112.18      4.64 o
  13   1   3      180.50      186.19      5.41 o
  14   1   3       14.14       12.60      5.16 o
 -16   2   3      198.14      200.63      6.27 o
 -15   2   3      382.14      399.20      6.76 o
 -14   2   3      519.02      530.25      6.79 o
 -13   2   3      602.34      586.37      6.58 o
 -12   2   3     1786.02     1868.53      9.50 o
 -11   2   3     1438.47     1502.18      8.18 o
 -10   2   3      532.47      554.84      5.10 o
  -9   2   3      265.66      328.30      3.87 o
  -8   2   3     1253.60     1205.97      6.15 o
  -7   2   3       91.38       85.99      2.03 o
  -6   2   3      390.93      450.59      2.74 o
  -5   2   3      249.72      309.64      2.06 o
  -4   2   3     1060.12     1115.21      3.38 o
  -3   2   3      759.20      841.59      2.40 o
  -2   2   3      749.79      644.31      2.74 o
  -1   2   3     1082.00      943.93      3.29 o
   0   2   3      874.70      744.93      2.77 o
   1   2   3      496.26      443.77      2.61 o
   2   2   3     1133.36     1171.88      3.47 o
   3   2   3      233.11      264.71      2.24 o
   4   2   3      525.04      631.95      3.53 o
   5   2   3      159.25      133.78      2.24 o
   6   2   3      855.88      888.30      5.38 o
   7   2   3      319.05      382.27      4.15 o
   8   2   3      933.93      926.44      6.42 o
   9   2   3      867.25      902.99      6.82 o
  10   2   3     1087.92     1193.12      8.14 o
  11   2   3      918.53      918.85      7.81 o
  12   2   3      869.09      822.62      7.96 o
  13   2   3      294.53      314.84      6.21 o
  14   2   3      295.83      275.38      6.52 o
 -16   3   3       46.11       35.04      5.87 o
 -15   3   3        8.45       18.01      5.96 o
 -14   3   3        4.64       25.69      8.08 o
 -13   3   3       74.36       96.01      4.61 o
 -12   3   3       81.66       89.53      4.06 o
 -11   3   3      321.96      303.59      4.76 o
 -10   3   3      255.18      250.24      4.21 o
  -9   3   3      405.24      428.58      4.39 o
  -8   3   3     1002.54     1002.91      5.32 o
  -7   3   3     1514.69     1720.27      6.76 o
  -6   3   3      283.39      359.06      2.49 o
  -5   3   3      212.41      208.25      2.00 o
  -4   3   3     1804.89     1817.76      5.04 o
  -3   3   3      457.94      356.48      2.58 o
  -2   3   3      809.24      738.29      3.90 o
  -1   3   3      200.15      187.63      1.57 o
   0   3   3      470.66      436.48      2.52 o
   1   3   3      464.75      358.30      2.15 o
   2   3   3     1442.97     1378.57      5.07 o
   3   3   3      363.29      343.94      2.03 o
   4   3   3      315.80      356.14      2.31 o
   5   3   3     1913.12     2204.91      6.95 o
   6   3   3      944.39     1063.39      5.41 o
   7   3   3      467.79      496.45      4.33 o
   8   3   3      154.17      149.34      3.57 o
   9   3   3      539.21      539.32      5.19 o
  10   3   3      123.25      112.85      4.30 o
  11   3   3       42.27       36.45      4.39 o
  12   3   3        6.24       15.52      8.08 o
  13   3   3        5.64        0.00      8.48 o
  14   3   3       80.60       49.91      5.38 o
 -16   4   3      581.33      522.57      8.36 o
 -15   4   3      481.97      503.88      7.59 o
 -14   4   3      614.67      647.23      7.71 o
 -13   4   3      474.41      473.33      6.64 o
 -12   4   3      139.10      154.62      4.73 o
 -11   4   3      736.61      778.03      6.64 o
 -10   4   3     2497.05     2709.63     10.85 o
  -9   4   3      725.07      781.10      5.26 o
  -8   4   3      777.90      840.30      5.26 o
  -7   4   3     1601.09     1750.02      6.61 o
  -6   4   3      408.96      464.24      3.10 o
  -5   4   3      223.37      241.51      2.12 o
  -4   4   3      851.34      733.74      4.06 o
  -3   4   3      370.98      277.68      2.61 o
  -2   4   3      456.30      386.02      2.40 o
  -1   4   3      107.86      106.37      1.69 o
   0   4   3      741.10      569.50      3.47 o
   1   4   3      438.29      327.41      2.77 o
   2   4   3      566.86      511.90      3.63 o
   3   4   3      150.05      149.00      2.09 o
   4   4   3      521.60      581.06      3.69 o
   5   4   3     1348.52     1386.90      6.21 o
   6   4   3     1345.73     1458.11      6.52 o
   7   4   3     1070.96     1147.08      6.24 o
   8   4   3     2236.57     2461.94     10.08 o
   9   4   3     1066.70     1071.88      6.95 o
  10   4   3      228.46      209.33      4.43 o
  11   4   3      269.45      283.95      5.72 o
  12   4   3      377.86      381.41      7.22 o
  13   4   3      630.44      621.50      8.08 o
  14   4   3      559.73      563.01      8.61 o
 -15   5   3       94.32       72.38      6.12 o
 -14   5   3        6.71        2.58      5.13 o
 -13   5   3      238.12      251.53      5.84 o
 -12   5   3      105.33      114.79      4.76 o
 -11   5   3      248.69      242.95      4.98 o
 -10   5   3      485.68      480.00      5.41 o
  -9   5   3      398.69      390.84      4.21 o
  -8   5   3      478.48      474.01      4.18 o
  -7   5   3      910.24      863.29      4.79 o
  -6   5   3     1169.44     1103.93      6.15 o
  -5   5   3     1413.46     1248.66      9.53 o
  -4   5   3       64.88       58.52      1.38 o
  -3   5   3      292.04      240.98      2.18 o
  -2   5   3      248.38      188.80      1.72 o
  -1   5   3      472.38      371.11      2.74 o
   0   5   3      419.43      305.77      0.98 o
   1   5   3      381.53      303.65      2.46 o
   2   5   3      110.36       95.98      1.60 o
   3   5   3     2352.61     2085.36      8.18 o
   4   5   3     1513.47     1489.46      6.39 o
   5   5   3     1307.49     1261.01      6.09 o
   6   5   3      521.13      514.55      4.33 o
   7   5   3      680.51      637.58      5.13 o
   8   5   3      349.16      362.01      5.19 o
   9   5   3      160.23      169.34      4.67 o
  10   5   3      148.10      164.76      5.16 o
  11   5   3      208.19      212.00      6.21 o
  12   5   3        8.72       16.10      5.69 o
  13   5   3       54.56       44.13      5.50 o
 -15   6   3       62.62       60.36      9.04 o
 -14   6   3       21.82        7.93     11.83 o
 -13   6   3      110.01      125.70      5.62 o
 -12   6   3      244.02      274.95      5.84 o
 -11   6   3      634.63      651.90      6.79 o
 -10   6   3      969.54      988.74      7.04 o
  -9   6   3      441.65      460.24      4.70 o
  -8   6   3      425.08      373.51      4.12 o
  -7   6   3      419.26      428.46      4.30 o
  -6   6   3      785.36      745.24      4.95 o
  -5   6   3     1754.81     1656.80      6.95 o
  -4   6   3     1975.44     1786.04      7.62 o
  -3   6   3      379.82      395.88      2.86 o
  -2   6   3      175.32      149.61      1.72 o
  -1   6   3      420.32      424.40      3.10 o
   0   6   3      101.54       85.41      1.54 o
   1   6   3      261.57      260.13      2.40 o
   2   6   3     1139.87     1004.91      7.74 o
   3   6   3     1070.32      988.03      8.67 o
   4   6   3      448.21      458.80      5.01 o
   5   6   3      279.21      305.40      4.70 o
   6   6   3      589.09      607.52      5.56 o
   7   6   3      528.10      532.40      5.75 o
   8   6   3     1696.09     1752.45      9.74 o
   9   6   3      498.75      513.29      6.58 o
  10   6   3      140.63      179.03      5.47 o
  11   6   3       62.82       60.24      5.72 o
  12   6   3       38.39       46.16      5.38 o
  13   6   3       40.29       56.15     11.65 o
 -14   7   3      157.22      147.46      7.59 o
 -13   7   3       50.77       58.18      6.24 o
 -12   7   3        2.84       15.06      5.22 o
 -11   7   3      107.38      122.97      4.79 o
 -10   7   3      289.74      282.23      5.19 o
  -9   7   3     1136.14     1083.09      7.50 o
  -8   7   3       54.96       44.04      3.35 o
  -7   7   3      791.96      754.73      6.70 o
  -6   7   3      986.31      827.39      5.90 o
  -5   7   3      103.63       92.88      2.74 o
  -4   7   3     1070.66      942.46      5.59 o
  -3   7   3      838.83      783.04      4.83 o
  -2   7   3      510.66      520.82      3.38 o
  -1   7   3      286.40      250.51      2.58 o
   0   7   3      545.67      577.21      3.69 o
   1   7   3     1256.48     1286.55      6.79 o
   2   7   3     1306.79     1176.31      6.73 o
   3   7   3       82.45       80.06      3.35 o
   4   7   3      959.06      822.53      6.61 o
   5   7   3     1336.76     1302.04      8.54 o
   6   7   3       79.65       64.26      4.15 o
   7   7   3      844.15      821.27      8.11 o
   8   7   3      277.07      235.82      5.26 o
   9   7   3       77.55       85.81      5.07 o
  10   7   3        2.95       12.14     23.73 o
  11   7   3       55.07       89.01      6.64 o
  12   7   3      123.25      156.34      7.41 o
 -13   8   3       43.45       49.30      7.44 o
 -12   8   3      133.05      130.19      7.44 o
 -11   8   3      145.24      135.91      7.04 o
 -10   8   3      135.93      147.89      5.69 o
  -9   8   3       14.28       15.67      4.36 o
  -8   8   3      111.83      109.41      4.43 o
  -7   8   3       37.38       44.96      3.35 o
  -6   8   3        8.30       17.33      2.89 o
  -5   8   3      136.44      124.41      3.17 o
  -4   8   3      557.64      535.14      4.12 o
  -3   8   3      479.36      462.91      3.84 o
  -2   8   3      117.96      115.01      2.34 o
  -1   8   3        2.29        9.25      1.87 o
   0   8   3       74.43       73.15      2.31 o
   1   8   3      359.27      364.87      3.72 o
   2   8   3      393.65      361.34      4.46 o
   3   8   3      149.62      139.81      4.00 o
   4   8   3        7.70       23.88      4.39 o
   5   8   3       33.54       35.16      4.09 o
   6   8   3       86.62       85.90      5.75 o
   7   8   3        8.15       11.28      5.47 o
   8   8   3      239.20      264.43      7.99 o
   9   8   3       93.55       84.15      7.25 o
  10   8   3       75.54       85.78      7.71 o
  11   8   3       51.16       48.04      6.52 o
 -12   9   3        8.16       23.51      7.22 o
 -11   9   3       84.21       81.63      6.92 o
 -10   9   3      231.59      179.06      6.15 o
  -9   9   3      162.28      154.19      5.50 o
  -8   9   3       33.72       28.18      4.18 o
  -7   9   3       49.55       51.11      4.15 o
  -6   9   3        3.18       -2.89      3.47 o
  -5   9   3      242.39      260.16      4.18 o
  -4   9   3      586.52      590.64      5.16 o
  -3   9   3      779.08      777.51      6.12 o
  -2   9   3       67.93       72.41      3.13 o
  -1   9   3     1006.13     1055.37      6.58 o
   0   9   3      114.45      107.69      3.13 o
   1   9   3      466.77      423.82      5.44 o
   2   9   3      412.09      410.33      5.16 o
   3   9   3      270.32      270.40      6.36 o
   4   9   3        4.16       -1.84      4.95 o
   5   9   3       83.99       84.55      5.75 o
   6   9   3       22.33        7.99      5.59 o
   7   9   3      176.27      190.24      7.22 o
   8   9   3      141.37      115.62      7.22 o
   9   9   3      146.26      140.36      7.81 o
  10   9   3        6.66       -4.83      7.68 o
 -11  10   3      178.44      159.69      7.74 o
 -10  10   3      218.80      197.93      6.52 o
  -9  10   3       98.12       91.16      5.47 o
  -8  10   3       86.74       81.32      5.04 o
  -7  10   3       77.17       80.00      4.61 o
  -6  10   3       63.46       54.25      3.72 o
  -5  10   3       19.61       25.82      3.44 o
  -4  10   3       35.67       38.36      4.36 o
  -3  10   3       10.30        7.84      3.17 o
  -2  10   3       27.02       19.09      8.88 o
  -1  10   3        6.67       -0.89      3.13 o
   0  10   3       38.88       32.39      2.98 o
   1  10   3        8.28       10.23      2.92 o
   2  10   3       60.64       72.59      3.44 o
   3  10   3       30.10       20.62      5.47 o
   4  10   3      102.67      100.16      6.64 o
   5  10   3       96.57      107.81      6.58 o
   6  10   3       51.33       31.96      6.12 o
   7  10   3      164.81      145.03      7.35 o
   8  10   3      127.21      116.48      7.59 o
   9  10   3      105.36      150.81      8.73 o
 -10  11   3        4.88        5.01      6.12 o
  -9  11   3       62.47       60.48      5.47 o
  -8  11   3       58.22       50.37      7.13 o
  -7  11   3       18.53       11.25      6.73 o
  -6  11   3       23.39       36.79      5.47 o
  -5  11   3      159.42      176.90      7.35 o
  -4  11   3      444.08      485.84      8.97 o
  -3  11   3       57.73       83.20      6.61 o
  -2  11   3      148.11      130.56      6.05 o
  -1  11   3       53.83       58.24      5.53 o
   0  11   3       88.20       97.09      5.99 o
   1  11   3       71.91       89.59      5.69 o
   2  11   3      421.78      471.37      7.87 o
   3  11   3       91.72       85.35      5.69 o
   4  11   3       21.03       11.92      5.56 o
   5  11   3       11.68       19.67      6.55 o
   6  11   3       75.37       87.13      7.16 o
   7  11   3       36.04       31.56      7.25 o
   8  11   3        3.15       11.92      7.90 o
  -8  12   3       90.01       94.78      6.98 o
  -7  12   3        6.15       16.50      5.99 o
  -6  12   3      182.96      187.88      7.16 o
  -5  12   3       27.85       20.71      6.15 o
  -4  12   3      297.30      317.02      7.74 o
  -3  12   3       49.84       64.94      6.36 o
  -2  12   3       57.11       64.39      6.27 o
  -1  12   3        0.00        1.48      6.12 o
   0  12   3       97.91      142.18      6.73 o
   1  12   3       30.29       39.92      6.24 o
   2  12   3      178.84      184.99      6.79 o
   3  12   3       28.45       36.79      6.27 o
   4  12   3      142.39      144.48      6.88 o
   5  12   3        8.76       15.46      7.84 o
   6  12   3       60.89       79.08      8.30 o
  -4  13   3       33.13       64.85      9.44 o
  -3  13   3      117.00      122.60      7.62 o
  -2  13   3      119.22      159.20      7.68 o
  -1  13   3      148.66      171.86      7.74 o
   0  13   3      105.26      109.29      7.78 o
   1  13   3       90.90       94.97      7.22 o
   2  13   3       30.64       46.90      7.16 o
 -17   0   4       22.34       15.71      7.31 o
 -16   0   4        1.90        0.80      9.50 o
 -15   0   4       41.98       55.60      5.93 o
 -14   0   4      414.87      387.59      8.05 o
 -13   0   4     1510.41     1492.59     12.36 o
 -12   0   4     3157.15     3375.88     16.97 o
 -11   0   4      274.98      227.65      5.62 o
 -10   0   4      161.54      202.94      4.83 o
  -9   0   4       51.92       83.60      3.47 o
  -8   0   4       16.24       10.94      2.52 o
  -7   0   4     1443.91     1670.88     27.84 o
  -6   0   4     3015.69     3732.27     15.43 o
  -5   0   4     2325.32     2436.59      7.56 o
  -4   0   4      928.53     1039.24      5.19 o
  -3   0   4     1434.22     1507.65      3.60 o
  -2   0   4     1351.63     1170.84      3.63 o
  -1   0   4     3019.93     2621.60      6.39 o
   0   0   4     3324.05     3166.98      7.87 o
   1   0   4    12787.70    13102.09     20.13 o
   2   0   4        0.17        6.18      8.54 o
   3   0   4    14484.96    17508.11     60.61 o
   4   0   4     5593.42     6307.43     28.37 o
   5   0   4      215.72      213.26      4.18 o
   6   0   4      805.44      863.87      7.74 o
   7   0   4       41.96       45.58      3.69 o
   8   0   4      260.71      225.62      5.56 o
   9   0   4       57.80       85.19      8.45 o
  10   0   4     1177.94     1149.85     11.68 o
  11   0   4       68.23       44.99      5.59 o
  12   0   4        8.27        7.22      5.78 o
  13   0   4       14.04        5.26      6.61 o
  14   0   4        0.63       -1.08      7.16 o
 -17   1   4        6.02        9.07      6.12 o
 -16   1   4       93.90       97.98      5.07 o
 -15   1   4      188.89      179.46      5.13 o
 -14   1   4      173.15      189.94      4.86 o
 -13   1   4      115.52      126.96      4.15 o
 -12   1   4      616.35      615.35      5.84 o
 -11   1   4     1314.09     1459.06      7.68 o
 -10   1   4       85.47      110.80      3.38 o
  -9   1   4       20.96       40.54      2.18 o
  -8   1   4      623.91      656.60      4.24 o
  -7   1   4       26.56       38.14      1.57 o
  -6   1   4      221.49      226.48     11.56 o
  -5   1   4      209.16      300.82      2.92 o
  -4   1   4        8.90        5.50      0.92 o
  -3   1   4      119.12      108.03      0.89 o
  -2   1   4     1498.24     1270.17      2.64 o
  -1   1   4      265.39      227.68      1.48 o
   0   1   4     1322.58     1205.81      3.81 o
   1   1   4      951.55      909.60      2.58 o
   2   1   4     1915.81     2158.72      5.26 o
   3   1   4     4292.00     4823.75     10.63 o
   4   1   4      193.91      242.28      2.55 o
   5   1   4        8.74        9.01      1.91 o
   6   1   4       23.36       35.22      2.21 o
   7   1   4     1143.81     1214.36      6.88 o
   8   1   4     1312.81     1401.01      7.87 o
   9   1   4        6.77        8.85      3.10 o
  10   1   4      295.24      306.33      5.13 o
  11   1   4       30.32       33.96      4.61 o
  12   1   4      572.41      580.63      7.01 o
  13   1   4      138.95      125.92      5.32 o
  14   1   4      107.15       97.27      5.66 o
 -17   2   4      224.47      203.09      6.39 o
 -16   2   4      117.11      133.17      5.32 o
 -15   2   4       41.71       46.62      4.43 o
 -14   2   4        4.03       -6.04      4.03 o
 -13   2   4       53.50       49.85      3.87 o
 -12   2   4      291.02      327.41      4.86 o
 -11   2   4        7.77       -1.51      2.74 o
 -10   2   4      867.85      906.13      6.12 o
  -9   2   4        8.44        5.04      2.92 o
  -8   2   4      201.02      205.73      2.58 o
  -7   2   4      106.92      118.51      3.32 o
  -6   2   4      178.06      206.59      8.21 o
  -5   2   4      349.94      346.65      2.31 o
  -4   2   4      250.38      247.62      2.49 o
  -3   2   4      228.18      200.54      1.26 o
  -2   2   4     1028.27      914.46      2.98 o
  -1   2   4      902.69      774.13      3.32 o
   0   2   4       58.91       55.75      0.92 o
   1   2   4     2231.88     2162.99      5.44 o
   2   2   4       16.54       14.44      1.23 o
   3   2   4     3934.65     4400.64      8.42 o
   4   2   4     2473.72     2614.57      7.78 o
   5   2   4      147.58      135.81      2.37 o
   6   2   4      802.42      830.62      4.92 o
   7   2   4     1150.18     1189.96      6.24 o
   8   2   4      196.81      189.75      3.81 o
   9   2   4        4.17       15.18      3.20 o
  10   2   4       35.35       34.51      3.84 o
  11   2   4      101.08       97.92      4.49 o
  12   2   4      145.76       96.81      6.76 o
  13   2   4       95.97       78.53      5.62 o
  14   2   4        8.57       16.81      9.50 o
 -16   3   4       13.85       11.49      4.89 o
 -15   3   4       12.84        7.41      4.39 o
 -14   3   4       94.06       87.47      4.52 o
 -13   3   4     1555.97     1571.03      9.34 o
 -12   3   4     1477.74     1433.68      8.39 o
 -11   3   4      872.68      927.58      6.58 o
 -10   3   4      163.21      205.33      4.15 o
  -9   3   4       49.29       44.75      2.89 o
  -8   3   4     1257.56     1271.25      5.53 o
  -7   3   4      510.19      571.56      5.72 o
  -6   3   4      572.42      585.30      3.57 o
  -5   3   4      274.98      331.68      2.09 o
  -4   3   4      460.20      454.59      2.31 o
  -3   3   4     1062.00      906.87      4.64 o
  -2   3   4      392.77      323.97      1.91 o
  -1   3   4       15.66        8.45      1.14 o
   0   3   4     1085.57     1033.98      5.10 o
   1   3   4      234.85      231.43      2.09 o
   2   3   4       69.66       64.39      1.29 o
   3   3   4      924.58      913.66      4.24 o
   4   3   4     3741.46     3721.23     10.73 o
   5   3   4      169.20      177.46      3.69 o
   6   3   4      237.17      237.57      3.20 o
   7   3   4      519.68      501.64      4.95 o
   8   3   4      300.35      308.54      4.15 o
   9   3   4      231.70      229.86      4.67 o
  10   3   4      359.53      367.09      5.13 o
  11   3   4      368.87      348.25      5.99 o
  12   3   4       15.48       34.54      6.58 o
  13   3   4       80.69      100.25      5.32 o
  14   3   4       30.52       33.35      7.68 o
 -16   4   4      142.09      156.10      6.95 o
 -15   4   4       96.89       95.24      5.87 o
 -14   4   4       24.11       27.48      4.89 o
 -13   4   4       64.83       72.50      4.73 o
 -12   4   4       25.88       21.97      4.24 o
 -11   4   4       14.29       26.12      4.15 o
 -10   4   4      353.66      435.44      4.64 o
  -9   4   4      176.94      192.55      3.13 o
  -8   4   4        9.86       23.11      1.72 o
  -7   4   4       10.59        7.56      1.48 o
  -6   4   4        0.28        4.89      1.54 o
  -5   4   4       93.32       96.57      4.36 o
  -4   4   4      176.21      183.11      2.43 o
  -3   4   4       48.59       37.53      1.11 o
  -2   4   4        8.72        9.34      1.29 o
  -1   4   4        6.44       13.25      1.51 o
   0   4   4     1501.26     1428.14      6.42 o
   1   4   4       52.38       64.42      1.54 o
   2   4   4     1256.86     1169.27      5.69 o
   3   4   4      284.27      261.33      2.52 o
   4   4   4       85.73       96.63      2.40 o
   5   4   4       38.26       49.54      1.57 o
   6   4   4      582.66      572.17      3.50 o
   7   4   4     1260.06     1410.01      7.07 o
   8   4   4       37.57       16.47      3.90 o
   9   4   4        0.12       -7.59      5.26 o
  10   4   4        5.56        3.57      4.86 o
  11   4   4       19.64        5.56      4.36 o
  12   4   4        0.01        3.23      4.73 o
  13   4   4       83.40      114.91      6.67 o
 -16   5   4       67.11       60.08     10.36 o
 -15   5   4       78.64       82.15      7.25 o
 -14   5   4        9.84       17.95      6.79 o
 -13   5   4       75.96      102.25      5.44 o
 -12   5   4        0.07        8.27      5.16 o
 -11   5   4      439.76      457.84      7.53 o
 -10   5   4       76.52       84.58      3.20 o
  -9   5   4        2.19        9.04      2.43 o
  -8   5   4       49.02       65.68      2.24 o
  -7   5   4       26.63       43.58      4.12 o
  -6   5   4      413.05      368.78      4.03 o
  -5   5   4      162.62      173.95      2.09 o
  -4   5   4      562.83      559.82      4.15 o
  -3   5   4       12.14       10.20      0.86 o
  -2   5   4       20.33       25.29      1.81 o
  -1   5   4      608.90      563.01      3.38 o
   0   5   4       12.16       19.76      2.15 o
   1   5   4      213.50      197.80      3.10 o
   2   5   4      267.17      230.84      3.44 o
   3   5   4        0.87        4.24      2.46 o
   4   5   4     1143.09     1118.32      7.84 o
   5   5   4      248.33      250.02      5.26 o
   6   5   4       42.09       46.19      3.07 o
   7   5   4      180.50      212.65      4.43 o
   8   5   4      231.13      229.28      4.83 o
   9   5   4       43.87       49.64      4.15 o
  10   5   4       28.42       39.92      6.55 o
  11   5   4       54.97       74.01      5.90 o
  12   5   4      196.69      184.43      6.02 o
  13   5   4       58.70       80.58      6.76 o
 -15   6   4       46.61       32.49      6.15 o
 -14   6   4        8.28        3.87      5.32 o
 -13   6   4      688.11      670.68     10.23 o
 -12   6   4      527.51      565.72      9.19 o
 -11   6   4       17.37       11.43      4.64 o
 -10   6   4      220.33      217.66      4.30 o
  -9   6   4       32.75       51.02      4.36 o
  -8   6   4      239.70      267.63      3.93 o
  -7   6   4       20.71       37.77      3.23 o
  -6   6   4      189.58      168.11      2.61 o
  -5   6   4      159.68      209.85      3.81 o
  -4   6   4      223.07      231.64      2.49 o
  -3   6   4      117.14      123.67      2.92 o
  -2   6   4        0.32        3.84      1.81 o
  -1   6   4       16.44       38.72      1.97 o
   0   6   4      532.44      545.28      4.79 o
   1   6   4      102.68       95.28      2.95 o
   2   6   4      944.08      918.54      6.18 o
   3   6   4        0.02       -4.20      2.80 o
   4   6   4      148.38      159.05      6.39 o
   5   6   4      744.40      717.48      6.67 o
   6   6   4        0.06        9.59      3.20 o
   7   6   4       36.08       43.55      3.78 o
   8   6   4       63.37       66.23      5.99 o
   9   6   4       54.61       59.99      4.64 o
  10   6   4       75.17       68.75      5.87 o
  11   6   4      142.10      147.40      5.84 o
  12   6   4        7.54        7.13      6.09 o
 -14   7   4        5.90       19.98      6.85 o
 -13   7   4       15.63       22.10      6.24 o
 -12   7   4       15.75       22.31      5.53 o
 -11   7   4        0.17      -10.19      6.79 o
 -10   7   4       55.40       50.86      3.78 o
  -9   7   4      277.25      345.94      5.75 o
  -8   7   4       30.61       49.42      3.66 o
  -7   7   4       13.41       32.79      3.47 o
  -6   7   4        6.69       25.32      2.49 o
  -5   7   4       74.49       59.07      2.03 o
  -4   7   4       83.55       76.10      2.18 o
  -3   7   4       32.85       32.42      1.72 o
  -2   7   4       56.96       98.44      3.01 o
  -1   7   4      649.26      629.74      4.76 o
   0   7   4       48.43       32.18      1.69 o
   1   7   4        7.83        5.56      2.89 o
   2   7   4       12.76       21.70      3.07 o
   3   7   4       38.46       45.79      3.32 o
   4   7   4       87.21      100.32      6.27 o
   5   7   4      380.43      364.32      6.64 o
   6   7   4      853.15      889.72      8.08 o
   7   7   4        0.26        4.27      4.46 o
   8   7   4      121.65      132.52      5.62 o
   9   7   4       16.45        9.53      5.04 o
  10   7   4       18.71       10.57      5.75 o
  11   7   4       20.14        9.83      6.15 o
  12   7   4        9.03       17.21      8.08 o
 -14   8   4       65.77       58.12     10.76 o
 -13   8   4       56.44       44.81      9.22 o
 -12   8   4       82.72      106.59      9.07 o
 -11   8   4       86.79       62.48      7.56 o
 -10   8   4        1.07       -4.67      6.21 o
  -9   8   4        8.19       44.10     12.02 o
  -8   8   4       83.54      269.44      6.48 o
  -7   8   4      197.46      181.36      3.66 o
  -6   8   4       15.08       19.55      3.57 o
  -5   8   4      136.61      160.19      3.53 o
  -4   8   4       20.40       18.19      2.21 o
  -3   8   4        3.43        0.92      2.21 o
  -2   8   4       28.53       27.54      1.87 o
  -1   8   4        2.02        6.88      1.54 o
   0   8   4       22.39       25.32      2.09 o
   1   8   4       35.75       37.22      3.13 o
   2   8   4      173.27      179.27      4.36 o
   3   8   4       36.98       40.05      3.63 o
   4   8   4       86.37       72.04      6.85 o
   5   8   4      836.05      809.13     12.72 o
   6   8   4      415.95      397.24      7.90 o
   7   8   4        0.03       -5.72      8.08 o
   8   8   4      211.67      208.38      7.65 o
   9   8   4        0.40       13.15      6.70 o
  11   8   4        0.53        6.95      6.55 o
 -13   9   4       76.60       81.57     10.54 o
 -12   9   4        9.24       11.34      8.08 o
 -11   9   4      531.04      516.30     12.02 o
 -10   9   4        0.17       -2.83      6.95 o
  -9   9   4      238.95      234.99      6.33 o
  -8   9   4       95.86       86.45      6.27 o
  -7   9   4      261.49      242.77      4.76 o
  -6   9   4      364.09      353.69      5.04 o
  -5   9   4       36.01       40.14      3.01 o
  -4   9   4       36.42       27.11      3.01 o
  -3   9   4       33.04       59.72      2.86 o
  -2   9   4      159.29      196.82      6.52 o
  -1   9   4      283.58      328.27      5.07 o
   0   9   4        1.20       13.12      3.96 o
   1   9   4        3.26       12.39      3.96 o
   2   9   4       32.37       26.98      4.86 o
   3   9   4      115.07      183.14      8.79 o
   4   9   4      149.62      155.30      7.74 o
   5   9   4      365.72      352.67      7.65 o
   6   9   4      501.59      524.14      8.94 o
   7   9   4      141.91      142.33     10.05 o
   8   9   4        2.60       36.88      6.92 o
   9   9   4      149.03      164.89     10.91 o
  10   9   4       74.81      128.81     12.79 o
 -11  10   4       33.31       31.84      9.10 o
 -10  10   4       33.17       17.76      7.71 o
  -9  10   4       17.14       65.52      6.92 o
  -8  10   4       22.12      223.53      7.41 o
  -6  10   4        5.65        1.01      4.58 o
  -5  10   4        9.26       21.58      5.81 o
  -4  10   4       53.07       48.19      4.76 o
  -3  10   4       57.19       80.62      5.07 o
  -2  10   4       21.45       63.59      9.25 o
  -1  10   4       52.86       52.37      5.01 o
   0  10   4      277.96      309.55      7.38 o
   1  10   4        1.47       -0.80      7.84 o
   2  10   4       27.93       38.26      5.78 o
   3  10   4       38.03       42.69      8.14 o
   4  10   4      375.32      384.24      9.80 o
   5  10   4      680.97      657.89     13.71 o
   6  10   4       16.68       25.48      6.21 o
   7  10   4       41.56       34.08      9.47 o
   8  10   4       25.48       38.76     11.03 o
   9  10   4       34.51       17.36     11.03 o
 -10  11   4      108.59      127.61     10.48 o
  -9  11   4      211.56      259.55     10.45 o
  -8  11   4      217.45      209.79     11.71 o
  -7  11   4        8.71        4.09      6.79 o
  -6  11   4       82.25       74.25      6.79 o
  -5  11   4      292.19      291.82      8.30 o
  -4  11   4       18.19       17.76      6.45 o
  -3  11   4        0.01      -12.91      8.61 o
  -2  11   4        4.76       10.70      9.22 o
  -1  11   4        1.40        0.49      5.96 o
   0  11   4       32.86       68.01      9.22 o
   1  11   4       18.41        7.41      8.97 o
   2  11   4      195.59      244.46      9.50 o
   3  11   4        3.43       18.47      8.97 o
   4  11   4       13.32       -6.09      8.88 o
   5  11   4       16.23       20.62      9.71 o
   6  11   4      257.45      210.37     12.36 o
   7  11   4      116.19      112.95     12.05 o
  -8  12   4       46.84       68.75      7.90 o
  -7  12   4      137.01      134.37      8.36 o
  -6  12   4        5.61       37.16     10.45 o
  -5  12   4      202.11      263.14      8.88 o
  -4  12   4       65.08       99.18      7.81 o
  -3  12   4        7.31       94.32      7.87 o
  -2  12   4       38.54       77.82      7.56 o
  -1  12   4       91.20       94.38     11.62 o
   0  12   4      288.40      322.31      9.07 o
   1  12   4       37.51       49.02     10.76 o
   2  12   4      130.66      116.88     11.53 o
   3  12   4      104.19       92.14     11.40 o
   4  12   4       42.60       42.84     10.91 o
   5  12   4       79.74       71.03     11.80 o
  -4  13   4      116.14      125.64      9.56 o
  -3  13   4        3.55        9.13     12.66 o
  -2  13   4        0.09       -8.11      7.99 o
  -1  13   4        1.42        4.24     12.69 o
   0  13   4       22.72        6.76     12.72 o
   1  13   4       41.09       78.74     13.34 o
 -17   1   5       45.78       54.89      5.35 o
 -16   1   5      106.72      111.32      5.10 o
 -15   1   5        0.63        0.34      4.09 o
 -14   1   5       23.33       36.88      4.49 o
 -13   1   5        0.00        5.44      3.32 o
 -12   1   5      588.24      601.09      5.69 o
 -11   1   5      127.90      137.78      3.81 o
 -10   1   5      553.65      540.64      4.61 o
  -9   1   5        2.57       -1.32      1.94 o
  -8   1   5      164.09      195.04      2.40 o
  -7   1   5     2726.75     3247.47      7.99 o
  -6   1   5      192.09      247.10      1.78 o
  -5   1   5      340.91      376.49      1.81 o
  -4   1   5     1477.52     1603.33      3.23 o
  -3   1   5      278.20      271.04      1.35 o
  -2   1   5        9.09       11.16      0.77 o
  -1   1   5        3.08        4.03      0.46 o
   0   1   5      705.33      745.73      2.49 o
   1   1   5      136.47      154.62      1.41 o
   2   1   5       15.61       16.23      1.20 o
   3   1   5      155.18      191.41      2.18 o
   4   1   5       30.25       18.01      7.10 o
   5   1   5      117.91      123.83      2.40 o
   6   1   5      244.55      247.47      3.23 o
   7   1   5      259.63      288.25      3.72 o
   8   1   5        2.73       -1.51      3.44 o
   9   1   5       65.89       67.86      3.63 o
  10   1   5       65.56       41.77      5.35 o
  11   1   5        0.82        1.97      3.96 o
  12   1   5       30.11       41.15      4.58 o
  13   1   5       13.33        6.30      4.61 o
 -17   2   5       62.82       50.22      5.41 o
 -16   2   5      185.37      165.69      5.53 o
 -15   2   5        1.16       -2.70      7.01 o
 -14   2   5      486.36      484.80      6.18 o
 -13   2   5     2166.76     2170.52     10.27 o
 -12   2   5     1616.29     1555.60      8.33 o
 -11   2   5       79.48       85.56      3.10 o
 -10   2   5      534.45      552.14      4.70 o
  -9   2   5     1208.76     1272.20      5.59 o
  -8   2   5     1099.75     1298.60      4.70 o
  -7   2   5       68.57       88.14      1.69 o
  -6   2   5     2086.55     2488.80      6.70 o
  -5   2   5      627.96      632.54      2.95 o
  -4   2   5        5.70        8.45      0.80 o
  -3   2   5      295.36      296.15      1.54 o
  -2   2   5       82.52       71.18      0.77 o
  -1   2   5      162.24      179.82      1.32 o
   0   2   5       53.58       52.95      0.92 o
   1   2   5     1549.28     1532.03      4.89 o
   2   2   5        0.51        6.30      1.84 o
   3   2   5        0.13        5.56      4.79 o
   4   2   5      232.08      233.55      2.31 o
   5   2   5       21.72       10.11      3.26 o
   6   2   5      525.14      539.35      4.95 o
   7   2   5      261.16      299.69      3.81 o
   8   2   5      162.77      166.52      3.57 o
   9   2   5      405.75      402.98      4.98 o
  10   2   5      512.49      484.12      5.66 o
  11   2   5      520.92      480.59      5.90 o
  12   2   5      327.49      300.92      6.05 o
  13   2   5      196.35      162.55      5.84 o
 -16   3   5      222.94      183.67      5.78 o
 -15   3   5      325.36      314.07      6.15 o
 -14   3   5        1.09       -2.49      4.46 o
 -13   3   5        1.35       10.30      3.78 o
 -12   3   5       18.30       26.40      3.93 o
 -11   3   5      150.09      156.80      3.72 o
 -10   3   5       41.52       53.02      2.52 o
  -9   3   5        1.90        2.67      2.00 o
  -8   3   5        4.60        7.35      1.63 o
  -7   3   5       86.09       98.93      1.81 o
  -6   3   5       92.83      108.12      1.75 o
  -5   3   5      283.71      287.73      2.00 o
  -4   3   5      141.12      148.48      1.41 o
  -3   3   5        0.91        2.34      0.52 o
  -2   3   5        9.76        9.99      1.14 o
  -1   3   5      414.54      390.26      2.37 o
   0   3   5       22.85       26.00      0.80 o
   1   3   5      212.70      179.70      1.91 o
   2   3   5      723.99      705.16      3.01 o
   3   3   5      603.47      566.64      3.26 o
   4   3   5      320.92      309.68      2.52 o
   5   3   5       61.68       65.86      2.06 o
   6   3   5       36.32       48.47      2.24 o
   7   3   5      118.67      109.14      3.04 o
   8   3   5      484.77      466.14      4.95 o
   9   3   5        8.31        6.61      3.63 o
  10   3   5        5.18       18.07      4.79 o
  11   3   5       18.71       32.70      5.01 o
  12   3   5        0.87       13.52      4.67 o
  13   3   5       14.60       21.36      5.38 o
 -16   4   5       63.08       31.16      7.65 o
 -15   4   5      493.20      532.28      7.19 o
 -14   4   5      320.56      324.27      5.75 o
 -13   4   5      478.73      477.45      6.05 o
 -12   4   5      259.70      237.02      4.70 o
 -11   4   5     1857.94     1768.77      8.42 o
 -10   4   5      621.61      630.97      4.79 o
  -9   4   5       84.90       86.49      2.24 o
  -8   4   5       10.54        5.62      1.66 o
  -7   4   5      227.34      226.11      2.61 o
  -6   4   5     2099.36     2215.73      7.10 o
  -5   4   5      328.74      301.75      2.64 o
  -4   4   5      345.93      269.48      2.64 o
  -3   4   5      319.42      295.60      2.40 o
  -2   4   5        0.03       -0.77      1.20 o
  -1   4   5       47.77       29.72      1.35 o
   0   4   5        1.30       -0.52      1.48 o
   1   4   5      255.62      231.86      2.80 o
   2   4   5      640.09      673.41      3.93 o
   3   4   5      222.31      227.37      5.50 o
   4   4   5       71.16       81.63      1.75 o
   5   4   5      470.45      450.50      3.13 o
   6   4   5      423.62      434.92      4.30 o
   7   4   5        0.05        6.55      3.75 o
   8   4   5      573.69      633.36      6.52 o
   9   4   5       38.60       42.29      4.73 o
  10   4   5      370.89      348.61      6.21 o
  11   4   5      310.61      278.23      6.02 o
  12   4   5      479.62      470.29      7.44 o
  13   4   5      618.84      602.57      8.70 o
 -16   5   5        4.40       33.53      6.88 o
 -15   5   5      160.51      188.40      5.90 o
 -14   5   5     1140.41     1106.94      9.01 o
 -13   5   5      410.34      400.22      6.05 o
 -12   5   5     1000.21      973.44      7.50 o
 -11   5   5      237.18      207.15      3.90 o
 -10   5   5      170.16      174.29      3.63 o
  -9   5   5      143.68      123.40      3.10 o
  -8   5   5      468.63      427.94      4.39 o
  -7   5   5     1611.36     1535.25      8.30 o
  -6   5   5        0.15        9.99      2.74 o
  -5   5   5        0.28        8.48      1.91 o
  -4   5   5      629.82      495.55      3.57 o
  -3   5   5       55.44       38.39      1.72 o
  -2   5   5       37.97       41.61      1.72 o
  -1   5   5      281.21      275.65      2.67 o
   0   5   5      235.17      261.33      3.38 o
   1   5   5      212.26      218.83      3.17 o
   2   5   5      890.25      814.91      5.56 o
   3   5   5     1021.32      931.73      6.39 o
   4   5   5      402.42      410.11      5.07 o
   5   5   5      673.45      647.47      5.53 o
   6   5   5     1166.21     1155.07      7.62 o
   7   5   5       89.87       89.16      3.96 o
   8   5   5      241.65      225.46      5.13 o
   9   5   5     1002.66      992.92      8.45 o
  10   5   5      287.71      279.53      6.12 o
  11   5   5       33.13       36.30      5.10 o
  12   5   5        0.35       15.64      7.84 o
 -15   6   5      294.73      289.94      6.82 o
 -14   6   5      452.36      425.39      6.76 o
 -13   6   5        0.07       -6.27      4.18 o
 -12   6   5        9.94        3.26      3.96 o
 -11   6   5       28.98       43.73      3.41 o
 -10   6   5      415.92      389.95      4.46 o
  -9   6   5      170.08      157.57      3.63 o
  -8   6   5      535.77      548.23      4.83 o
  -7   6   5      157.39      154.71      3.41 o
  -6   6   5      105.59       90.76      2.12 o
  -5   6   5      294.06      240.03      2.89 o
  -4   6   5      420.52      345.11      3.10 o
  -3   6   5      320.89      289.88      3.01 o
  -2   6   5      288.51      246.64      2.89 o
  -1   6   5       81.23       64.60      2.31 o
   0   6   5        4.17        8.30      2.52 o
   1   6   5      314.79      292.00      4.06 o
   2   6   5        0.46        4.83      3.17 o
   3   6   5        3.66        3.53      3.44 o
   4   6   5      126.81      112.06      3.87 o
   5   6   5       70.66       67.00      3.38 o
   6   6   5       83.13       73.24      3.72 o
   7   6   5        0.21        8.11      4.36 o
   8   6   5      324.95      343.08      5.93 o
   9   6   5      474.38      484.21      6.92 o
  10   6   5        0.19        6.98      5.01 o
  11   6   5       68.43       67.92      5.47 o
  12   6   5       25.70        1.97      5.90 o
 -14   7   5       44.93       47.39      6.12 o
 -13   7   5        2.29       -3.72      4.46 o
 -12   7   5        2.04       -5.53      3.69 o
 -11   7   5        7.65       16.10      3.87 o
 -10   7   5      331.38      287.24      4.83 o
  -9   7   5       63.15       45.76      3.57 o
  -8   7   5      223.17      200.26      3.84 o
  -7   7   5        1.97       -1.51      3.13 o
  -6   7   5      746.53      643.81      6.18 o
  -5   7   5      818.57      721.88      6.02 o
  -4   7   5       26.39       23.91      2.40 o
  -3   7   5      832.45      781.81      5.35 o
  -2   7   5      200.61      202.08      3.17 o
  -1   7   5      168.74      138.12      3.04 o
   0   7   5        4.73       12.75      2.86 o
   1   7   5       13.52       11.40      3.07 o
   2   7   5     1175.32     1107.31      8.70 o
   3   7   5     1005.48      954.69      9.31 o
   4   7   5      145.15       95.58      4.09 o
   5   7   5      902.11      895.43      7.93 o
   6   7   5       17.26        4.52      4.18 o
   7   7   5      173.96      154.50      5.56 o
   8   7   5      171.11      201.12      5.50 o
   9   7   5       24.15       28.95      5.87 o
  10   7   5       79.52       80.22      6.73 o
  11   7   5        9.37       28.03      6.58 o
 -14   8   5       41.83       56.15      7.71 o
 -13   8   5      789.88      750.43     11.09 o
 -12   8   5      483.85      440.11      7.38 o
 -11   8   5      359.74      358.94      7.07 o
 -10   8   5       14.40        7.93      4.18 o
  -9   8   5      193.06      174.02      4.21 o
  -8   8   5      199.42      193.07      3.96 o
  -7   8   5       30.88       32.98      3.53 o
  -6   8   5       23.11       31.93      2.80 o
  -5   8   5      375.68      339.21      4.12 o
  -4   8   5       38.38       54.61      3.32 o
  -3   8   5        7.13       15.98      2.80 o
  -2   8   5       80.09       82.18      3.07 o
  -1   8   5       48.96       69.98      3.01 o
   0   8   5        0.09        2.43      3.13 o
   1   8   5      462.01      462.85      7.38 o
   2   8   5       46.55       35.31      4.58 o
   3   8   5       11.69       10.51      4.46 o
   4   8   5        1.10        4.67      3.78 o
   5   8   5      181.28      138.12      5.26 o
   6   8   5      367.49      347.69     10.91 o
   7   8   5      229.78      206.32      6.21 o
   8   8   5      227.06      237.02     10.08 o
   9   8   5        0.05       14.14      7.28 o
  10   8   5      164.82      216.21      9.40 o
 -13   9   5        6.15       -4.79      7.07 o
 -12   9   5       25.40       37.99      5.62 o
 -11   9   5       48.25       50.53      5.10 o
 -10   9   5       20.07       23.45      6.33 o
  -9   9   5       18.82       21.48      4.03 o
  -8   9   5       99.63       87.16      4.70 o
  -7   9   5        7.34        8.18      3.29 o
  -6   9   5        6.36        2.80      4.95 o
  -5   9   5      242.29      253.77      5.38 o
  -4   9   5      118.21      112.64      4.09 o
  -3   9   5      164.45      154.78      4.43 o
  -2   9   5       66.26       78.68      3.90 o
  -1   9   5      290.66      275.62      4.30 o
   0   9   5       59.83       54.06      3.32 o
   1   9   5       92.06       83.97      4.06 o
   2   9   5       34.96       47.15      5.32 o
   3   9   5       42.20       27.05      5.13 o
   4   9   5      128.24      105.02      5.90 o
   5   9   5       37.03       40.38      8.51 o
   6   9   5       35.14       37.74      6.12 o
   7   9   5       20.18       14.38      6.30 o
   8   9   5       60.82       33.13      7.38 o
   9   9   5      281.84      275.87      9.80 o
 -11  10   5       52.68       24.37     11.06 o
 -10  10   5        3.01        5.53      6.52 o
  -9  10   5        2.70       17.61      8.51 o
  -8  10   5       14.07       36.33      6.09 o
  -7  10   5        7.55       -8.24      9.04 o
  -6  10   5      222.65      219.90      5.81 o
  -5  10   5      106.20      105.29      5.32 o
  -4  10   5        3.84        3.01      4.73 o
  -2  10   5       49.94       32.64      8.30 o
  -1  10   5        6.96        5.69      5.81 o
   0  10   5        2.34        2.15      3.96 o
   1  10   5      142.30      147.68      5.59 o
   2  10   5      109.40       97.37      7.10 o
   3  10   5      120.14      142.42      6.64 o
   4  10   5       59.17       41.58      6.18 o
   5  10   5       25.32       33.93      6.39 o
   6  10   5       85.07       89.74      9.80 o
   7  10   5       17.87       19.33     10.33 o
   8  10   5      106.38      103.54     10.66 o
 -10  11   5      325.30      276.61     14.17 o
  -8  11   5       20.25       17.86      6.76 o
  -7  11   5       31.33       47.33      9.31 o
  -6  11   5      122.74      108.00      6.88 o
  -5  11   5        1.84        6.76      6.48 o
  -4  11   5       47.75       60.42      6.82 o
  -3  11   5        8.83       45.64      7.01 o
  -2  11   5        4.86       46.78     10.57 o
  -1  11   5       21.82       28.09      6.95 o
   0  11   5      200.03      222.45      6.55 o
   1  11   5        2.96       25.29      5.47 o
   2  11   5        5.23       21.54     10.66 o
   3  11   5        3.39       18.75      5.59 o
   4  11   5      109.68      123.61      7.50 o
   5  11   5        3.13        8.82      6.92 o
   6  11   5      141.27      124.13      8.27 o
  -8  12   5        1.80      -13.86     11.25 o
  -7  12   5       22.53       24.53     15.64 o
  -6  12   5       75.86       94.02      7.74 o
  -5  12   5        6.59       -9.40     10.17 o
  -4  12   5       51.89       58.95      7.99 o
  -3  12   5       12.07       23.27      7.96 o
  -2  12   5        4.90        8.51      7.93 o
  -1  12   5        5.82       11.00      7.16 o
   0  12   5       12.44       27.05      6.39 o
   1  12   5       19.60       32.92      6.33 o
   2  12   5       41.94       56.34      6.48 o
   3  12   5       20.29       15.58      7.99 o
   4  12   5        3.44        1.20      7.47 o
  -3  13   5       14.15       42.66      8.57 o
  -2  13   5       63.29       74.04      9.56 o
  -1  13   5       55.04       76.50      7.59 o
   0  13   5       55.83       67.34      8.64 o
 -17   0   6      793.70      779.66     12.63 o
 -16   0   6        5.80        1.66      6.82 o
 -15   0   6      410.63      371.88      8.76 o
 -14   0   6      217.45      222.14      7.28 o
 -13   0   6      238.15      238.68      6.79 o
 -12   0   6      358.97      394.50      7.16 o
 -11   0   6     3321.18     3393.92     20.01 o
 -10   0   6     2097.58     2227.26     19.06 o
  -9   0   6      183.35      170.27      4.06 o
  -8   0   6     1442.72     1665.13      8.33 o
  -7   0   6     2756.66     3435.16     10.02 o
  -6   0   6     3045.13     3734.79     12.42 o
  -5   0   6      266.28      257.64      3.01 o
  -4   0   6     5212.16     5432.10     12.54 o
  -3   0   6    10953.89    12065.19     17.36 o
  -2   0   6      384.35      337.15      3.07 o
  -1   0   6     9794.60     8978.89     28.43 o
   0   0   6     4320.34     4569.52     14.01 o
   1   0   6      466.97      403.04      2.92 o
   2   0   6     5208.00     5642.10     13.62 o
   3   0   6     2205.35     2372.60     11.92 o
   4   0   6     1193.05     1339.97      8.64 o
   5   0   6      277.17      273.87      4.21 o
   6   0   6     3288.87     3191.90     13.34 o
   7   0   6     2183.99     2459.05     13.46 o
   8   0   6      284.24      298.55      6.95 o
   9   0   6      220.40      217.44      6.82 o
  10   0   6      370.55      374.59      8.51 o
  11   0   6      290.63      255.21      8.27 o
  12   0   6        3.67      -13.52      9.68 o
  13   0   6      460.61      368.99      8.61 o
 -17   1   6      722.87      761.16      8.76 o
 -16   1   6       94.45       97.76      6.42 o
 -15   1   6      389.18      370.07      6.27 o
 -14   1   6     1173.69     1151.75      8.42 o
 -13   1   6      313.76      312.56      5.10 o
 -12   1   6      246.42      269.97      4.58 o
 -11   1   6      602.44      651.13      5.47 o
 -10   1   6     1851.36     2008.62      8.70 o
  -9   1   6       85.25       92.26      2.40 o
  -8   1   6      511.82      599.74      3.60 o
  -7   1   6      702.73      762.69      3.38 o
  -6   1   6     1095.03     1193.12      3.90 o
  -5   1   6     1192.15     1302.90      4.61 o
  -4   1   6     1226.06     1459.55      4.55 o
  -3   1   6      129.21       88.61      1.20 o
  -2   1   6     1553.72     1793.88      4.79 o
  -1   1   6      106.82       68.11      0.89 o
   0   1   6     2087.67     2224.03      5.69 o
   1   1   6     2099.06     2125.87      4.86 o
   2   1   6      941.90      895.99      3.81 o
   3   1   6      879.04      836.02      3.60 o
   4   1   6      660.14      688.56      3.50 o
   5   1   6      132.14      153.27      2.92 o
   6   1   6     1050.79     1103.07      6.82 o
   7   1   6      450.50      511.90      4.92 o
   8   1   6      286.28      289.88      4.39 o
   9   1   6      301.05      344.34      4.92 o
  10   1   6      992.87      996.95      7.59 o
  11   1   6      374.08      367.85      5.69 o
  12   1   6      163.35      167.28      5.72 o
  13   1   6     1205.81     1171.70     10.45 o
 -17   2   6      120.48      119.40      6.52 o
 -16   2   6      259.76      244.70      6.33 o
 -15   2   6      916.68      902.13      8.42 o
 -14   2   6      241.64      253.25      5.47 o
 -13   2   6       59.37       61.68      4.21 o
 -12   2   6      530.27      626.08      6.05 o
 -11   2   6      128.58      134.09      3.78 o
 -10   2   6      299.70      316.50      3.66 o
  -9   2   6      507.59      528.29      3.63 o
  -8   2   6      332.81      366.13      2.92 o
  -7   2   6      498.99      503.45      2.98 o
  -6   2   6     1251.92     1467.94      5.26 o
  -5   2   6     3166.50     3430.31      7.28 o
  -4   2   6      277.27      321.48      1.91 o
  -3   2   6     2532.13     2566.74      5.90 o
  -2   2   6     1082.33      947.13      4.52 o
  -1   2   6     1448.37     1399.93      6.36 o
   0   2   6      475.74      536.21      2.21 o
   1   2   6     3414.72     3186.31      9.56 o
   2   2   6     1782.09     1748.30      6.02 o
   3   2   6      285.20      244.33      2.34 o
   4   2   6      483.15      472.17      3.23 o
   5   2   6      749.14      765.15      4.27 o
   6   2   6      223.44      212.19      3.47 o
   7   2   6      133.86      125.92      3.47 o
   8   2   6      932.01      974.11      6.76 o
   9   2   6       81.83       84.52      4.00 o
  10   2   6      313.24      350.46      6.24 o
  11   2   6      542.38      531.17      7.31 o
  12   2   6      281.80      263.42      6.33 o
  13   2   6      190.49      185.26      6.58 o
 -17   3   6      110.56       72.01      6.42 o
 -16   3   6      128.42      152.90      7.13 o
 -15   3   6      162.33      183.82      5.87 o
 -14   3   6      423.18      434.45      6.36 o
 -13   3   6       73.80       80.77      4.39 o
 -12   3   6     2017.39     2111.42     10.02 o
 -11   3   6      974.25     1107.80      6.67 o
 -10   3   6      464.86      454.83      4.21 o
  -9   3   6     1673.08     1773.96      6.85 o
  -8   3   6     1836.15     1918.75      6.95 o
  -7   3   6       86.49       91.80      1.91 o
  -6   3   6      226.55      258.72      2.00 o
  -5   3   6     2663.17     2804.26      6.82 o
  -4   3   6     2678.32     2594.16      7.25 o
  -3   3   6      492.02      435.13      2.61 o
  -2   3   6        1.19       12.20      1.26 o
  -1   3   6      860.62      758.27      3.84 o
   0   3   6     2523.20     2350.84      9.19 o
   1   3   6     2281.67     2043.13     10.17 o
   2   3   6      146.15      143.25      1.75 o
   3   3   6      143.40      150.14      2.12 o
   4   3   6     1713.97     1483.37      8.14 o
   5   3   6      960.17      871.37      7.25 o
   6   3   6      302.71      271.93      3.20 o
   7   3   6     1703.51     1730.60      7.47 o
   8   3   6     1150.14     1186.79      8.64 o
   9   3   6       53.79       75.33      4.61 o
  10   3   6      269.50      291.97      5.99 o
  11   3   6      271.59      244.27      6.27 o
  12   3   6      117.32      102.99      6.12 o
 -16   4   6      179.86      219.81      7.10 o
 -15   4   6      152.32      147.95      5.87 o
 -14   4   6       50.75       46.47      4.79 o
 -13   4   6        0.16        3.57      4.15 o
 -12   4   6      192.61      199.16      4.67 o
 -11   4   6      638.61      622.88      5.35 o
 -10   4   6       75.64       74.84      3.04 o
  -9   4   6      510.93      573.59      3.93 o
  -8   4   6      237.18      240.49      2.74 o
  -7   4   6      256.01      285.21      2.67 o
  -6   4   6       67.33       78.37      1.63 o
  -5   4   6      749.92      687.27      3.47 o
  -4   4   6      348.33      310.81      2.55 o
  -3   4   6      657.60      678.88      3.96 o
  -2   4   6      930.79      973.41      4.39 o
  -1   4   6     1158.44     1163.83      6.33 o
   0   4   6      279.12      213.14      2.21 o
   1   4   6      691.17      553.27      4.15 o
   2   4   6      106.44       95.12      1.54 o
   3   4   6      443.98      470.91      3.17 o
   4   4   6      356.97      352.98      3.29 o
   5   4   6      426.06      452.46      3.87 o
   6   4   6      111.07      104.43      3.84 o
   7   4   6      441.66      434.82      5.72 o
   8   4   6      188.32      216.77      5.19 o
   9   4   6        0.09       14.94      4.61 o
  10   4   6       86.67       80.49      5.16 o
  11   4   6      114.81      127.58      5.84 o
  12   4   6      272.62      296.92      7.41 o
 -16   5   6      170.77      153.42      7.10 o
 -15   5   6       13.18        5.07      5.72 o
 -14   5   6      107.51      135.08      5.50 o
 -13   5   6       64.49       61.53      4.70 o
 -12   5   6       43.70       33.84      4.36 o
 -11   5   6       36.41       40.57      3.35 o
 -10   5   6      514.83      517.31      4.79 o
  -9   5   6      290.03      258.93      3.17 o
  -8   5   6      663.55      683.40      4.64 o
  -7   5   6      571.51      608.01      4.30 o
  -6   5   6      452.70      452.71      4.00 o
  -5   5   6      284.77      280.42      3.50 o
  -4   5   6      194.02      211.79      2.64 o
  -3   5   6      525.69      493.40      3.44 o
  -2   5   6      393.84      402.37      3.23 o
  -1   5   6      473.20      428.09      3.53 o
   0   5   6      124.10      116.02      2.12 o
   1   5   6      491.24      389.95      2.34 o
   2   5   6      674.31      659.55      4.52 o
   3   5   6      607.33      592.55      5.10 o
   4   5   6      399.14      424.77      4.70 o
   5   5   6      277.12      264.31      4.43 o
   6   5   6      879.99      866.54      6.98 o
   7   5   6       51.29       36.33      4.18 o
   8   5   6       65.94       62.36      4.73 o
   9   5   6       36.73       43.18      4.98 o
  10   5   6       69.33       57.81      6.15 o
  11   5   6       10.26       -3.60      5.56 o
  12   5   6       97.60       79.57      7.84 o
 -15   6   6       49.93       31.04      6.79 o
 -14   6   6        6.28       -8.16      5.44 o
 -13   6   6       34.24       27.69      4.70 o
 -12   6   6      382.06      373.14      5.38 o
 -11   6   6      767.81      801.63      6.21 o
 -10   6   6     1315.94     1313.23      7.87 o
  -9   6   6     1177.80     1154.61      7.41 o
  -8   6   6        2.33        2.43      2.77 o
  -7   6   6      331.00      304.17      3.32 o
  -6   6   6      355.82      333.99      3.66 o
  -5   6   6     1317.77     1226.31      6.95 o
  -4   6   6      131.91      127.98      2.67 o
  -3   6   6      100.88       98.87      2.52 o
  -2   6   6     1012.83      974.02      6.09 o
  -1   6   6      168.80      171.03      2.77 o
   0   6   6      232.42      215.60      3.38 o
   1   6   6     1284.98     1161.10      8.30 o
   2   6   6      312.05      293.82      4.61 o
   3   6   6      189.92      203.86      4.43 o
   4   6   6        2.63       20.44      4.39 o
   5   6   6      954.45      856.43      6.95 o
   6   6   6      843.27      866.91      7.56 o
   7   6   6      521.90      552.66      6.79 o
   8   6   6      477.88      481.82      6.88 o
   9   6   6       25.83       18.72      5.04 o
  10   6   6       11.02       12.91      5.44 o
  11   6   6       33.31       18.87      7.01 o
 -15   7   6       44.53       30.73     10.54 o
 -14   7   6       28.70        8.02      8.27 o
 -13   7   6      276.75      296.06      7.41 o
 -12   7   6      225.67      207.95      5.69 o
 -11   7   6       91.96       79.94      4.79 o
 -10   7   6      263.09      247.81      4.92 o
  -9   7   6       28.70       17.52      3.84 o
  -8   7   6      353.27      329.56      4.58 o
  -7   7   6      207.09      187.48      3.57 o
  -6   7   6      147.56      116.64      2.58 o
  -5   7   6      224.54      187.08      3.10 o
  -4   7   6      267.38      263.57      3.44 o
  -3   7   6       77.83       76.07      2.83 o
  -2   7   6      274.78      255.52      3.47 o
  -1   7   6       95.90       94.88      2.89 o
   0   7   6      156.36      123.30      3.41 o
   1   7   6      179.47      166.82      4.30 o
   2   7   6      259.89      259.98      4.95 o
   3   7   6      364.50      359.59      5.44 o
   4   7   6      307.59      276.73      5.59 o
   5   7   6       30.73       50.10      4.83 o
   6   7   6      163.15      156.25      5.66 o
   7   7   6       59.59       65.19      4.92 o
   8   7   6      135.48      123.21      5.59 o
   9   7   6      214.78      201.28      6.33 o
  10   7   6       21.73       32.79      5.93 o
 -14   8   6        1.91        2.24     11.74 o
 -13   8   6      184.25      157.73      6.95 o
 -12   8   6       66.23       57.41      4.98 o
 -11   8   6      229.05      202.60      5.50 o
 -10   8   6      170.47      174.97      4.98 o
  -9   8   6      316.75      282.32      4.76 o
  -8   8   6      612.49      578.57      6.64 o
  -7   8   6      116.16      104.31      3.23 o
  -6   8   6       71.54       57.32      4.12 o
  -5   8   6      149.86      157.05      4.00 o
  -4   8   6      519.33      509.02      4.58 o
  -3   8   6       47.35       40.23      2.92 o
  -2   8   6       54.88       50.16      2.92 o
  -1   8   6       27.93       18.10      3.20 o
   0   8   6      416.43      391.67      4.33 o
   1   8   6       99.88      107.02      4.24 o
   2   8   6      103.86       91.83      4.18 o
   3   8   6      173.50      164.67      4.92 o
   4   8   6      583.59      558.96      7.22 o
   5   8   6      189.97      189.01      5.93 o
   6   8   6      234.16      172.72      6.27 o
   7   8   6      390.39      388.14      7.90 o
   8   8   6       93.64       88.58      6.67 o
   9   8   6      323.91      314.78     10.30 o
  10   8   6        1.57      -18.13     12.66 o
 -13   9   6      343.78      317.64      7.96 o
 -12   9   6      193.65      193.07      6.82 o
 -11   9   6      442.39      406.46      7.16 o
 -10   9   6     1223.82     1228.04     15.83 o
  -9   9   6       65.67       76.16      6.45 o
  -8   9   6        8.38       11.22      5.78 o
  -7   9   6      174.76      167.62      4.67 o
  -6   9   6     1037.94     1046.43      7.56 o
  -5   9   6      124.58      133.54      4.33 o
  -4   9   6      290.10      176.69      5.35 o
  -3   9   6      250.58      266.99      4.89 o
  -2   9   6       14.97       20.78      3.20 o
  -1   9   6      156.87      135.60      3.87 o
   0   9   6      505.81      533.76      5.32 o
   1   9   6      165.26      154.35      4.49 o
   2   9   6      657.49      627.13      7.96 o
   3   9   6      103.71       93.40      5.13 o
   4   9   6        5.67       -3.44      5.93 o
   5   9   6       81.66       90.63      8.57 o
   6   9   6      766.81      677.01     17.06 o
   7   9   6      252.41      225.06      9.10 o
   8   9   6      333.35      295.32     10.08 o
   9   9   6      254.05      240.12     10.97 o
 -11  10   6       54.35       30.83      7.84 o
 -10  10   6       41.82       33.28      7.53 o
  -9  10   6      294.63      278.66      8.51 o
  -8  10   6        9.57        7.93      5.19 o
  -7  10   6      290.53      232.29      6.12 o
  -6  10   6      239.37      211.94      6.02 o
  -5  10   6       33.18       24.83      4.98 o
  -4  10   6       61.20       75.08      6.36 o
  -3  10   6       28.93       34.42      5.10 o
  -2  10   6      110.83       91.34      5.38 o
  -1  10   6       24.14       22.62      4.98 o
   0  10   6       45.37       48.16      4.24 o
   1  10   6       48.21       42.63      4.33 o
   2  10   6      413.86      396.38      7.10 o
   3  10   6      446.94      428.15      8.85 o
   4  10   6        7.49       -9.68      6.64 o
   5  10   6      173.09      153.92      7.87 o
   6  10   6       69.56       81.60      8.02 o
   7  10   6       68.53       73.58      8.24 o
 -10  11   6      225.52      191.29      9.25 o
  -9  11   6      695.23      703.81     11.43 o
  -8  11   6       44.21       28.92      7.68 o
  -7  11   6      204.49      195.84      8.27 o
  -6  11   6      308.39      335.55      7.22 o
  -5  11   6      111.89      127.36      6.18 o
  -4  11   6       50.09       55.23      5.93 o
  -3  11   6       85.55      102.16      6.24 o
  -2  11   6        6.90       23.45      5.50 o
  -1  11   6       82.18       84.55      5.81 o
   0  11   6       35.91       34.24      5.84 o
   1  11   6       75.11       66.14      5.99 o
   2  11   6      203.73      214.71      5.66 o
   3  11   6      239.86      245.41      7.13 o
   4  11   6       76.96       94.05      8.18 o
   5  11   6      555.06      548.35     11.09 o
   6  11   6      132.20      151.67      9.19 o
  -7  12   6       72.41      112.70     11.53 o
  -6  12   6       39.40       32.24      8.05 o
  -5  12   6      378.90      378.06     10.02 o
  -4  12   6       37.71       -6.36     10.63 o
  -3  12   6       44.47       47.02      8.05 o
  -2  12   6      374.32      407.26      8.39 o
  -1  12   6       30.51       22.68      6.42 o
   0  12   6       65.70       75.08      6.76 o
   1  12   6      440.66      476.84      8.97 o
   2  12   6       36.43       43.61      6.73 o
   3  12   6       88.94      103.73      7.10 o
 -17   1   7      102.83       85.90      5.22 o
 -16   1   7        3.47       12.39      5.35 o
 -15   1   7        2.11        3.38      4.39 o
 -14   1   7       25.91       24.28      3.66 o
 -13   1   7       15.92       23.30      3.60 o
 -12   1   7      138.81      171.34      4.49 o
 -11   1   7      863.66      889.47      5.99 o
 -10   1   7      311.22      307.83      3.38 o
  -9   1   7        2.22        9.31      1.81 o
  -8   1   7      386.99      372.00      2.43 o
  -7   1   7        8.78       12.54      1.41 o
  -6   1   7      114.97      156.87      4.21 o
  -5   1   7      856.06     1037.55      3.66 o
  -4   1   7       57.50       75.61      1.81 o
  -3   1   7      256.83      257.06      1.57 o
  -2   1   7      159.95      193.10      1.72 o
  -1   1   7     1755.02     1776.67      5.16 o
   0   1   7      290.63      266.37      2.77 o
   1   1   7     2571.45     2823.07      6.58 o
   2   1   7      207.87      229.67      1.94 o
   3   1   7       26.27       43.64      1.78 o
   4   1   7      189.77      184.62      2.46 o
   5   1   7       70.55       70.66      2.12 o
   6   1   7      583.27      618.49      4.52 o
   7   1   7      453.30      463.34      4.39 o
   8   1   7      101.91       97.33      3.23 o
   9   1   7       64.82       73.33      3.66 o
  10   1   7        0.02        4.15      4.24 o
  11   1   7       42.24       41.80      5.38 o
  12   1   7        7.70       20.53      5.10 o
 -17   2   7        1.59       24.89      6.05 o
 -16   2   7       88.85       73.48      5.44 o
 -15   2   7      181.60      165.93      5.56 o
 -14   2   7      503.63      524.97      6.09 o
 -13   2   7      290.39      299.41      6.24 o
 -12   2   7     1283.94     1275.98      8.27 o
 -11   2   7     1619.12     1749.25      9.34 o
 -10   2   7       18.59       22.59      2.74 o
  -9   2   7      294.92      321.23      3.29 o
  -8   2   7      332.44      287.58      2.52 o
  -7   2   7      407.24      444.23      2.98 o
  -6   2   7       76.39      110.12      1.54 o
  -5   2   7       90.08      118.20      2.80 o
  -4   2   7       79.46       97.15      1.35 o
  -3   2   7      141.43      131.42      1.41 o
  -2   2   7       34.57       22.59      0.80 o
  -1   2   7       70.27       61.31      1.04 o
   0   2   7     2710.47     2514.68      9.53 o
   1   2   7       83.49       91.34      1.48 o
   2   2   7      524.63      631.86      3.13 o
   3   2   7        0.12        3.35      1.54 o
   4   2   7        1.26        7.68      1.84 o
   5   2   7      378.57      375.14      3.23 o
   6   2   7      554.79      612.47      5.01 o
   7   2   7       23.55       67.00      5.38 o
   8   2   7     1090.53     1105.68      8.05 o
   9   2   7       48.73       55.94      4.27 o
  10   2   7       24.36       16.14      5.13 o
  11   2   7      374.04      287.05      6.05 o
  12   2   7      570.62      480.40      7.65 o
 -17   3   7      178.41      153.18      8.27 o
 -16   3   7       26.51       28.52      6.64 o
 -15   3   7        5.36        1.54      5.81 o
 -14   3   7      146.31      150.29      5.13 o
 -13   3   7       35.51       38.02      3.81 o
 -12   3   7       42.80       51.14      3.72 o
 -11   3   7      119.26      117.47      3.78 o
 -10   3   7      264.18      240.22      2.98 o
  -9   3   7      107.00      113.47      2.27 o
  -8   3   7      270.39      264.31      2.80 o
  -7   3   7       16.03       13.03      1.44 o
  -6   3   7       78.80       84.95      1.54 o
  -5   3   7      499.30      527.58      2.83 o
  -4   3   7      611.38      622.55      2.77 o
  -3   3   7       64.73       53.85      0.86 o
  -2   3   7        3.20       11.40      0.77 o
  -1   3   7      102.39       83.63      2.00 o
   0   3   7      293.59      316.81      3.26 o
   1   3   7       24.47       23.54      1.17 o
   2   3   7       13.59        9.96      1.60 o
   3   3   7        2.03       18.69      2.18 o
   4   3   7      126.62      121.03      2.49 o
   5   3   7      596.75      588.89      5.32 o
   6   3   7      182.83      178.56      3.29 o
   7   3   7       15.02       19.15      3.93 o
   8   3   7       58.60       67.83      4.09 o
   9   3   7      280.40      280.72      5.69 o
  10   3   7      101.97      103.39      4.86 o
  11   3   7      130.90      105.57      5.99 o
  12   3   7       10.41       16.32      6.36 o
 -16   4   7      133.33      139.90     10.20 o
 -15   4   7      394.88      388.35      8.73 o
 -14   4   7      258.77      244.46      5.87 o
 -13   4   7      477.94      562.40      6.79 o
 -12   4   7      330.98      377.97      5.56 o
 -11   4   7       25.40       25.60      5.04 o
 -10   4   7     1520.80     1447.41      6.92 o
  -9   4   7       72.45       76.68      2.24 o
  -8   4   7      873.14      770.50      4.64 o
  -7   4   7     1031.44      784.67     14.54 o
  -6   4   7      706.54      706.57      4.49 o
  -5   4   7      425.89      457.20      4.15 o
  -4   4   7        8.04       16.84      1.72 o
  -3   4   7       19.35       31.26      2.00 o
  -2   4   7      625.53      574.91      3.32 o
  -1   4   7      195.28      185.51      2.24 o
   0   4   7      976.02     1053.59      5.87 o
   1   4   7      253.67      243.17      4.21 o
   2   4   7      705.47      691.57      6.02 o
   3   4   7       38.09       65.19      6.55 o
   4   4   7        6.13        2.49      2.03 o
   5   4   7      514.66      563.97      8.76 o
   6   4   7      488.78      472.72      5.50 o
   7   4   7      283.52      290.13      6.52 o
   8   4   7        1.55       -4.09      4.64 o
   9   4   7      353.95      358.02      6.27 o
  10   4   7      169.90      151.76      5.50 o
  11   4   7      410.10      416.08      7.44 o
  12   4   7      104.44       91.77      7.07 o
 -16   5   7      572.56      489.53     10.30 o
 -15   5   7      204.27      183.33      9.83 o
 -14   5   7       56.26       56.61      6.21 o
 -13   5   7       56.82       80.03      5.35 o
 -12   5   7      324.08      385.25     11.43 o
 -11   5   7      271.67      216.06      5.22 o
 -10   5   7       45.45       31.96      2.70 o
  -9   5   7       48.37      107.81      7.07 o
  -8   5   7       20.23       56.12      4.00 o
  -7   5   7      649.85      579.67      4.95 o
  -6   5   7     1123.06     1090.41      5.75 o
  -5   5   7       39.43       32.24      1.94 o
  -4   5   7      367.10      341.52      3.32 o
  -3   5   7      556.11      505.51      3.32 o
  -2   5   7       18.36       32.33      2.64 o
  -1   5   7      401.28      417.40      3.29 o
   0   5   7      210.51      197.47      2.58 o
   1   5   7      168.19      334.45      5.22 o
   2   5   7      523.32      533.73      6.15 o
   3   5   7      381.14      331.28      7.59 o
   4   5   7      582.68      516.82      9.50 o
   5   5   7       20.92       25.63      3.35 o
   6   5   7      105.52       81.11      5.35 o
   7   5   7     2633.93     2530.51     19.45 o
   8   5   7      252.13      246.55      7.59 o
   9   5   7        1.98        7.04      5.59 o
  10   5   7      284.89      260.90      6.55 o
  11   5   7      278.08      271.17      7.10 o
 -15   6   7        3.40        1.17      8.79 o
 -14   6   7       23.31       50.22     13.06 o
 -13   6   7       67.04      100.07      5.96 o
 -12   6   7        2.37       -1.72      6.92 o
 -11   6   7       13.89       42.17      6.39 o
 -10   6   7      293.50      270.64      4.43 o
  -9   6   7      467.79      407.32      4.61 o
  -8   6   7      409.40      384.94      4.36 o
  -7   6   7      978.30      907.08      6.24 o
  -6   6   7      868.68      753.07      5.41 o
  -5   6   7      789.66      701.01      4.39 o
  -4   6   7       25.30       94.72      3.63 o
  -3   6   7        1.03       16.72      2.43 o
  -2   6   7       38.34       28.83      2.67 o
  -1   6   7      632.34      647.90      4.36 o
   0   6   7        0.43       71.43      3.81 o
   1   6   7        0.22      189.14      7.47 o
   2   6   7        7.20       27.17     11.19 o
   3   6   7        0.93       37.28      7.31 o
   4   6   7      106.99      126.16      6.92 o
   5   6   7       52.02       87.47      5.50 o
   6   6   7      522.26      476.47     12.11 o
   7   6   7       52.55       57.93      6.58 o
   8   6   7      171.97      184.65      5.53 o
   9   6   7       20.51       38.23      5.62 o
  10   6   7       81.23       57.84      5.75 o
 -15   7   7      210.26      170.27     11.03 o
 -14   7   7       70.19       29.01     14.44 o
 -13   7   7      140.15      171.59      8.79 o
 -12   7   7       54.52       53.78      6.88 o
 -11   7   7       24.86       68.72      6.52 o
 -10   7   7       55.76      120.57      8.18 o
  -9   7   7      172.22      176.72      4.95 o
  -8   7   7       28.38       31.04      2.95 o
  -7   7   7      634.87      566.89      6.15 o
  -6   7   7      139.89      220.76      4.55 o
  -5   7   7      478.97      461.78      4.89 o
  -4   7   7      189.28      187.05      3.23 o
  -3   7   7      400.53      362.11      3.87 o
  -2   7   7       96.13       98.84      4.33 o
  -1   7   7        2.90       19.76      4.36 o
   0   7   7      435.17      453.97      4.83 o
   1   7   7     1190.61     1140.51      8.11 o
   2   7   7       21.73       52.71      7.90 o
   3   7   7      120.31      111.84      6.82 o
   4   7   7       99.01       99.85      7.65 o
   5   7   7      302.60      261.08      9.87 o
   6   7   7      964.22     1058.54     10.76 o
   7   7   7       28.54       33.13      9.10 o
   8   7   7      183.39      169.84      7.81 o
   9   7   7       57.19       47.08      5.59 o
  10   7   7      181.17      192.30      6.85 o
 -14   8   7       20.81       20.16      9.10 o
 -13   8   7      334.12      347.02     11.40 o
 -12   8   7       59.57       37.40      7.41 o
 -11   8   7      148.06      124.60      7.56 o
 -10   8   7        2.86       -5.87      5.19 o
  -9   8   7      153.01      202.08      5.56 o
  -8   8   7      542.60      493.49      6.64 o
  -7   8   7      438.93      419.43      5.90 o
  -6   8   7       27.36       52.37      4.00 o
  -5   8   7        0.05       10.48      4.43 o
  -4   8   7      310.71      342.50      6.18 o
  -3   8   7        3.26        2.77      2.80 o
  -2   8   7        1.63       -1.81      3.04 o
  -1   8   7      611.48      623.22      6.95 o
   0   8   7        0.16       -5.16      3.44 o
   1   8   7      139.28      121.86      6.82 o
   2   8   7      152.91      151.76      7.81 o
   3   8   7      308.00      278.73      7.90 o
   4   8   7      261.05      254.88      7.07 o
   5   8   7      104.87      105.08      8.48 o
   6   8   7     1013.78      963.14     10.82 o
   7   8   7       41.83       29.29      9.34 o
   8   8   7      522.83      557.18     10.85 o
   9   8   7       12.00       31.10     11.00 o
 -13   9   7        7.01       17.95     10.14 o
 -12   9   7      151.84      173.55      9.96 o
 -11   9   7      161.10      165.87      9.44 o
 -10   9   7      277.53      276.42      9.53 o
  -9   9   7       71.83      128.68      7.74 o
  -8   9   7        8.95       30.03      7.53 o
  -7   9   7        2.19       56.18      7.56 o
  -6   9   7        1.35       13.80      3.75 o
  -5   9   7       79.07      146.32      5.22 o
  -4   9   7      245.03      243.78      5.72 o
  -3   9   7       40.07       34.58      3.32 o
  -2   9   7        5.13       26.83      3.66 o
  -1   9   7       28.38       54.77      4.52 o
   0   9   7      423.09      428.80     11.22 o
   1   9   7       68.36       43.06      7.74 o
   2   9   7      243.22      249.84      7.13 o
   3   9   7       29.63       30.89      7.44 o
   4   9   7       99.79       94.05      8.45 o
   5   9   7      265.57      243.78     14.01 o
   6   9   7       93.79       34.91     12.97 o
   7   9   7      250.53      275.71     11.53 o
   8   9   7        4.28       -0.89     14.05 o
 -11  10   7       85.07       99.55      9.90 o
 -10  10   7      185.98      194.76     10.70 o
  -9  10   7       76.67       53.57     10.57 o
  -8  10   7       87.80       91.56      8.36 o
  -7  10   7       10.58       40.51     10.17 o
  -6  10   7      114.82      115.62     10.36 o
  -5  10   7        0.87       27.63      9.34 o
  -4  10   7        3.10       10.33      8.02 o
  -3  10   7       79.71       72.47      6.12 o
  -2  10   7        2.77        2.83      7.25 o
  -1  10   7        3.64        9.93      5.29 o
   0  10   7      121.57       76.56      8.33 o
   1  10   7        1.63       30.89      7.90 o
   2  10   7       18.59       32.46      5.87 o
   3  10   7       38.43       29.57      8.91 o
   4  10   7       19.63       29.17      9.44 o
   5  10   7       64.51       96.41      7.68 o
   6  10   7      131.78      143.53     11.53 o
  -9  11   7      228.17      202.63     10.39 o
  -8  11   7       87.73       93.86      9.47 o
  -7  11   7      107.92       97.15      9.13 o
  -6  11   7       20.48       25.60      8.70 o
  -5  11   7      289.58      334.45     10.20 o
  -4  11   7       24.58       73.52      8.70 o
  -3  11   7      139.28      150.63      9.53 o
  -2  11   7      186.58      192.30     10.70 o
  -1  11   7        1.51       17.15      8.91 o
   0  11   7       31.17       47.42      9.56 o
   1  11   7       26.24       21.05      7.65 o
   2  11   7       18.69       16.60      6.45 o
   3  11   7       79.33       92.72     10.66 o
   4  11   7       24.61       73.27     11.09 o
   5  11   7      608.88      714.59     14.23 o
  -7  12   7       87.41      122.14     10.45 o
  -6  12   7        8.01       -0.34      9.62 o
  -5  12   7       50.98       33.65     14.01 o
  -4  12   7       24.91       23.48     13.58 o
  -3  12   7       35.60       50.13     14.20 o
  -2  12   7       32.71       22.04     13.00 o
  -1  12   7       43.40       52.95     10.14 o
   0  12   7       29.18       46.53     10.20 o
   1  12   7       12.13       31.29     10.57 o
   2  12   7        7.76       42.07     11.80 o
 -17   0   8        2.74      -15.77     10.51 o
 -16   0   8      366.41      360.23     13.03 o
 -15   0   8        9.24       -6.70     23.54 o
 -14   0   8      541.82      507.91      8.21 o
 -13   0   8        0.95       -0.55      4.39 o
 -12   0   8       75.14       69.43      8.91 o
 -11   0   8        0.90        2.64      3.32 o
 -10   0   8      231.35      281.43      4.33 o
  -9   0   8      140.71      157.82      4.89 o
  -8   0   8     1485.01     1751.07      8.27 o
  -7   0   8      269.78      252.66      4.18 o
  -6   0   8      467.88      474.38      4.67 o
  -5   0   8     2564.56     3042.20     10.27 o
  -4   0   8      398.86      315.15      4.12 o
  -3   0   8      914.77      874.69      5.16 o
  -2   0   8     8624.88     8707.44     17.03 o
  -1   0   8      124.35      104.46      3.26 o
   0   0   8     1898.81     1828.45      6.95 o
   1   0   8      308.26      270.89      2.95 o
   2   0   8      304.84      261.48      3.41 o
   3   0   8     1738.76     1767.14      9.77 o
   4   0   8     1901.92     1848.52      7.93 o
   5   0   8      480.32      451.45      4.79 o
   6   0   8      325.33      310.29      5.32 o
   7   0   8     1821.42     1895.21     11.25 o
   8   0   8      188.79      163.01      5.19 o
   9   0   8       55.73       55.87      4.95 o
  10   0   8      206.27      212.71      8.70 o
  11   0   8        2.31        7.16      6.39 o
 -17   1   8       76.92       50.53     10.88 o
 -16   1   8      156.74      168.70      8.18 o
 -15   1   8       15.31        4.00      3.78 o
 -14   1   8      241.11      239.17      4.70 o
 -13   1   8        9.59        2.89      3.78 o
 -12   1   8      113.15      132.89      3.60 o
 -11   1   8       27.05       38.23      2.58 o
 -10   1   8      183.72      174.81      2.70 o
  -9   1   8     3440.76     3383.44     10.70 o
  -8   1   8     1654.58     1710.34      5.69 o
  -7   1   8      529.58      530.41      2.89 o
  -6   1   8      624.93      684.01      3.23 o
  -5   1   8     1021.74      977.95      3.17 o
  -4   1   8     1315.54     1764.04      4.36 o
  -3   1   8        0.97       16.17      1.08 o
  -2   1   8        2.43        1.41      1.63 o
  -1   1   8      268.59      279.03      2.24 o
   0   1   8       71.57       53.78      1.63 o
   1   1   8      512.21      509.11      3.07 o
   2   1   8        8.47        9.68      2.52 o
   3   1   8      117.74      116.24      4.55 o
   4   1   8     1125.15     1132.45      6.48 o
   5   1   8       45.79       51.51      2.40 o
   6   1   8      260.55      221.19      3.07 o
   7   1   8       84.26       85.47      2.83 o
   8   1   8      321.90      263.91      4.49 o
   9   1   8       57.52       59.62      3.81 o
  10   1   8       62.30       92.51      4.86 o
  11   1   8      851.52      761.77      7.53 o
  12   1   8       13.08       16.04      5.16 o
 -17   2   8      200.96      188.68      6.64 o
 -16   2   8        2.67        4.58      5.07 o
 -15   2   8      106.24       94.29      5.47 o
 -14   2   8       69.71       63.71      3.87 o
 -13   2   8       16.82       11.86      3.78 o
 -12   2   8      182.98      179.49      3.47 o
 -11   2   8        0.48       -4.70      3.13 o
 -10   2   8      800.21      747.42      5.10 o
  -9   2   8        0.02        3.75      2.00 o
  -8   2   8      473.31      479.76      3.38 o
  -7   2   8      505.63      544.54      2.98 o
  -6   2   8       38.52       33.90      1.32 o
  -5   2   8     2369.66     2628.52      5.59 o
  -4   2   8      818.81      835.90      3.07 o
  -3   2   8       96.37      133.08      1.48 o
  -2   2   8      316.43      218.83      2.12 o
  -1   2   8      506.29      478.93      3.38 o
   0   2   8      776.29      682.91      5.01 o
   1   2   8      311.95      273.07      2.58 o
   2   2   8      642.08      587.33      3.29 o
   3   2   8      381.50      384.73      2.77 o
   4   2   8      200.08      198.97      2.61 o
   5   2   8      928.79      892.21      5.01 o
   6   2   8      871.46      860.06      5.29 o
   7   2   8      127.44       88.33      3.01 o
   8   2   8      116.73      106.80      3.38 o
   9   2   8      233.89      206.93      4.64 o
  10   2   8      130.85      111.04      4.43 o
  11   2   8       45.63       45.06      4.95 o
 -17   3   8      128.94      123.09      6.85 o
 -16   3   8        7.73        3.81      6.52 o
 -15   3   8        3.22       18.56      6.18 o
 -14   3   8        4.60        0.22      4.21 o
 -13   3   8      290.40      273.75      4.70 o
 -12   3   8        9.13        5.96      3.10 o
 -11   3   8      282.69      254.75      3.57 o
 -10   3   8        0.20        5.62      2.86 o
  -9   3   8     1452.97     1499.11      6.52 o
  -8   3   8      343.14      341.95      2.74 o
  -7   3   8       17.45        4.79      1.69 o
  -6   3   8      775.29      834.98      3.75 o
  -5   3   8      347.56      260.13      2.06 o
  -4   3   8        4.12       13.40      0.77 o
  -3   3   8     2412.24     2329.54      7.53 o
  -2   3   8        4.18        5.07      1.11 o
  -1   3   8      123.80      104.34      1.54 o
   0   3   8      115.11       87.38      2.00 o
   1   3   8      274.69      255.09      2.43 o
   2   3   8       72.14       86.18      2.03 o
   3   3   8        3.11        5.13      2.52 o
   4   3   8      752.36      683.52      5.69 o
   5   3   8     1196.90     1109.25      5.50 o
   6   3   8      820.90      808.64      5.19 o
   7   3   8       50.35       65.22      3.53 o
   8   3   8      499.09      499.21      5.78 o
   9   3   8        8.85        1.60      4.24 o
  10   3   8       93.55      102.84      4.64 o
  11   3   8      106.79      136.58      5.38 o
 -16   4   8       41.78       43.98      7.53 o
 -15   4   8       34.20       30.95      4.92 o
 -14   4   8       38.87       33.47      5.56 o
 -13   4   8        0.01        3.38      4.30 o
 -12   4   8       78.22       77.02      3.38 o
 -11   4   8        2.05        4.06      2.46 o
 -10   4   8      744.42      670.74      4.27 o
  -9   4   8       85.35       85.66      2.49 o
  -8   4   8      147.77      131.20      2.64 o
  -7   4   8        0.16        9.04      2.03 o
  -6   4   8      151.99      150.44      2.03 o
  -5   4   8      255.79      260.65      3.32 o
  -4   4   8      182.92      184.43      2.43 o
  -3   4   8       67.89       94.60      1.69 o
  -2   4   8      127.26      142.45      1.94 o
  -1   4   8      683.53      670.46      4.73 o
   0   4   8        8.53       15.52      1.54 o
   1   4   8       20.54       18.81      1.60 o
   2   4   8      168.81      166.82      2.21 o
   3   4   8       62.75       67.46      2.43 o
   4   4   8       80.70       69.21      2.55 o
   5   4   8      339.45      311.12      4.92 o
   6   4   8       89.85       82.83      4.03 o
   7   4   8      143.78      117.74      4.55 o
   8   4   8      100.77      106.71      4.73 o
   9   4   8      229.92      215.32      5.84 o
  10   4   8      269.75      253.80      6.52 o
  11   4   8        2.06       -7.74      5.53 o
 -16   5   8        0.44       -1.35      5.78 o
 -15   5   8       36.01      -10.33      6.88 o
 -14   5   8       47.91       45.55      4.86 o
 -13   5   8        4.71        9.68      4.49 o
 -12   5   8      136.23      118.57      4.58 o
 -11   5   8        0.02       -3.81      2.77 o
 -10   5   8        9.64       13.12      2.74 o
  -9   5   8      287.74      262.81      3.38 o
  -8   5   8       82.36       75.70      3.20 o
  -7   5   8      113.29       73.33      3.47 o
  -6   5   8       31.95       41.06      2.15 o
  -5   5   8      470.90      437.65      3.87 o
  -4   5   8      155.78      141.62      2.24 o
  -3   5   8      335.12      320.34      2.89 o
  -2   5   8      200.84      204.29      2.74 o
  -1   5   8      176.74      176.35      2.77 o
   0   5   8       67.81       55.81      3.50 o
   1   5   8       81.83       66.11      1.81 o
   2   5   8     1210.61     1097.75      6.88 o
   3   5   8      335.58      245.07      3.93 o
   4   5   8      104.78      118.82      3.23 o
   5   5   8        2.23       -2.34      3.50 o
   6   5   8      322.67      290.22      5.38 o
   7   5   8      210.80      205.95      5.19 o
   8   5   8       90.21       74.10      5.47 o
   9   5   8      155.07      126.13      5.50 o
  10   5   8        1.49        0.09      6.42 o
 -15   6   8       53.59       57.69      5.99 o
 -14   6   8       87.28       56.21      6.30 o
 -13   6   8        1.55        2.24      4.09 o
 -12   6   8       28.08       15.92      3.87 o
 -11   6   8        0.02       -5.26      3.50 o
 -10   6   8       10.71        2.34      3.17 o
  -9   6   8      130.37      109.57      2.89 o
  -8   6   8       37.55       63.90      3.84 o
  -7   6   8      473.01      417.86      5.22 o
  -6   6   8      402.27      402.31      3.81 o
  -5   6   8       10.56        3.96      2.80 o
  -4   6   8      399.13      430.24      3.81 o
  -3   6   8      412.85      404.61      3.75 o
  -2   6   8      108.45       91.62      2.89 o
  -1   6   8      221.83      230.78      3.87 o
   0   6   8       34.58       29.87      2.52 o
   1   6   8       10.60       14.32      3.32 o
   2   6   8        2.61        9.93      3.29 o
   3   6   8        5.89       -1.78      3.23 o
   4   6   8        4.46       18.50      6.67 o
   5   6   8      356.62      357.77      6.24 o
   6   6   8      239.64      212.96      5.16 o
   7   6   8      423.56      432.64      6.55 o
   8   6   8        5.60        9.31      5.69 o
   9   6   8      105.63       90.79      5.72 o
  10   6   8        1.90        0.15      6.95 o
 -14   7   8        1.99       -8.02      6.18 o
 -13   7   8        6.20        8.57      5.66 o
 -12   7   8        2.77       -2.67      3.90 o
 -11   7   8       54.63       63.34      4.30 o
 -10   7   8      135.19      123.83      3.84 o
  -9   7   8        1.88        4.92      2.86 o
  -8   7   8      445.90      399.20      5.99 o
  -7   7   8      460.79      423.58      4.83 o
  -6   7   8       17.47       10.14      3.29 o
  -5   7   8       61.40       72.72      3.38 o
  -4   7   8       52.77       57.56      3.13 o
  -3   7   8      177.93      178.78      3.32 o
  -2   7   8      338.40      303.16      3.81 o
  -1   7   8       13.31       13.34      2.86 o
   0   7   8       64.85       58.64      3.23 o
   1   7   8        5.52       15.31      3.50 o
   2   7   8        0.87        8.70      4.09 o
   3   7   8       33.25       35.47      4.39 o
   4   7   8       74.63       48.04      4.52 o
   5   7   8        2.79       45.46      8.18 o
   6   7   8       87.63       77.17      5.47 o
   7   7   8        7.86      -10.27      8.85 o
   8   7   8      112.30      118.82      5.87 o
   9   7   8        1.96       -8.67      5.78 o
 -14   8   8        8.16       -2.15      8.27 o
 -13   8   8        4.06       -7.10      4.73 o
 -12   8   8        3.76        7.07      5.53 o
 -11   8   8      107.10      114.48      5.90 o
 -10   8   8       20.16       26.52      8.24 o
  -9   8   8      176.14      171.16      5.56 o
  -8   8   8       15.45       28.34      4.58 o
  -7   8   8      333.45      303.07      5.81 o
  -6   8   8      734.41      738.35      7.44 o
  -5   8   8       74.02       72.90      4.15 o
  -4   8   8      117.97      108.37      3.87 o
  -3   8   8       53.29       57.41      3.69 o
  -2   8   8        4.71       12.29      2.89 o
  -1   8   8        0.12        3.66      3.07 o
   0   8   8       25.95       29.81      3.17 o
   1   8   8       36.86       37.93      4.61 o
   2   8   8        0.47        7.96      3.90 o
   3   8   8      581.34      537.57      7.22 o
   4   8   8      115.39      114.85      5.44 o
   5   8   8       25.18       59.65      8.67 o
   6   8   8        2.13        3.57      6.79 o
   7   8   8      364.47      315.82      9.53 o
   8   8   8        1.84        1.20      8.51 o
 -12   9   8      222.59      214.03      8.79 o
 -11   9   8       42.54       44.07      7.50 o
 -10   9   8      394.22      400.46      8.73 o
  -9   9   8      100.26       95.83      5.44 o
  -8   9   8      309.69      306.45     10.02 o
  -7   9   8      424.93      410.14      8.27 o
  -6   9   8        7.74       13.34      4.73 o
  -5   9   8       97.53      124.56      5.38 o
  -4   9   8      298.91      348.31      6.64 o
  -3   9   8        0.28        8.05      4.52 o
  -2   9   8       22.47       32.18      4.27 o
  -1   9   8        6.75       21.11      4.36 o
   0   9   8       14.22       15.83      4.86 o
   1   9   8        0.39       -0.25      4.00 o
   2   9   8       52.28       70.96      5.50 o
   3   9   8        2.16       10.54      6.55 o
   4   9   8       50.13       42.72      5.66 o
   5   9   8        1.78       18.69      9.62 o
   6   9   8      207.32      194.95     12.60 o
   7   9   8       25.16       21.05     10.97 o
 -11  10   8      151.25      172.11     11.03 o
  -9  10   8       77.47       71.00      7.01 o
  -8  10   8       49.42       33.38     10.14 o
  -7  10   8      163.02      173.68      8.73 o
  -6  10   8      154.15      165.59      9.74 o
  -5  10   8       21.47       91.00     17.98 o
  -4  10   8       36.11       60.21      8.85 o
  -3  10   8        2.24      -15.40     28.09 o
  -2  10   8      132.20      142.85      9.99 o
  -1  10   8      286.28      279.00      7.81 o
   0  10   8        3.31       11.06      6.45 o
   1  10   8       51.57       32.82      8.27 o
   2  10   8       56.52       53.78      6.98 o
   3  10   8      159.02      149.15      6.27 o
   4  10   8      148.52      134.83      8.14 o
   5  10   8       13.07       14.63     10.51 o
  -9  11   8       44.19       28.43      7.41 o
  -8  11   8      512.12      577.83     10.48 o
  -7  11   8      232.45      257.12      8.51 o
  -6  11   8       12.52       17.03      9.34 o
  -5  11   8        1.15       21.36     10.45 o
  -4  11   8        3.24       -3.13      9.56 o
  -3  11   8       11.29       20.04      7.16 o
  -2  11   8       98.12      113.81      7.96 o
  -1  11   8       23.33       42.84      7.53 o
   0  11   8        1.29        3.53      7.38 o
   1  11   8        2.51       -4.06      7.62 o
   2  11   8       57.92       54.49      7.71 o
   3  11   8       15.30        9.28      7.81 o
   4  11   8       23.03       15.92     11.28 o
  -6  12   8        0.01        7.41      8.05 o
  -5  12   8       23.64       52.86     11.28 o
  -4  12   8       23.38       26.98     10.94 o
  -3  12   8       62.05       90.14     11.99 o
  -2  12   8       20.23       87.16     12.91 o
  -1  12   8      131.10      145.86     12.48 o
   0  12   8      147.03      174.48      9.53 o
 -17   1   9       23.44        3.35      8.05 o
 -16   1   9       37.85       56.73      7.71 o
 -15   1   9       16.71       18.10      7.16 o
 -14   1   9       17.69       -0.34      6.52 o
 -13   1   9       88.85       91.74      5.10 o
 -12   1   9      391.70      412.45      6.05 o
 -11   1   9      576.49      560.92      4.55 o
 -10   1   9     1248.53     1343.53      6.85 o
  -9   1   9      165.53      178.69      2.77 o
  -8   1   9      644.37      674.12      4.03 o
  -7   1   9       95.53      113.65      2.03 o
  -6   1   9      186.11      226.39      2.31 o
  -5   1   9        5.32        6.09      1.41 o
  -4   1   9      165.78      128.38      1.38 o
  -3   1   9       30.34       29.14      1.41 o
  -2   1   9      283.71      247.29      2.61 o
  -1   1   9        3.44        6.64      1.23 o
   0   1   9      162.21      167.25      1.91 o
   1   1   9      111.85      104.83      1.81 o
   2   1   9      426.12      308.17      3.20 o
   3   1   9      291.61      290.65      2.77 o
   4   1   9     1833.74     1791.82      6.02 o
   5   1   9      459.75      417.37      3.63 o
   6   1   9      398.51      376.71      4.03 o
   7   1   9       79.72       69.00      3.41 o
   8   1   9       29.16       46.07      3.57 o
   9   1   9       15.40       15.43      4.15 o
  10   1   9       64.10       70.81      5.38 o
  11   1   9       37.20       28.43      7.71 o
 -17   2   9       11.81        1.75      8.42 o
 -16   2   9      147.14      116.51      8.02 o
 -15   2   9      192.34      192.61      8.70 o
 -14   2   9       20.24       27.97      6.36 o
 -13   2   9      405.71      391.30      6.39 o
 -12   2   9      654.71      654.45      6.18 o
 -11   2   9      725.04      793.61      5.87 o
 -10   2   9      955.50     1010.75      6.64 o
  -9   2   9     2063.71     2087.17      7.99 o
  -8   2   9      442.13      423.88      3.38 o
  -7   2   9      137.86      163.41      2.21 o
  -6   2   9       43.46       64.36      1.72 o
  -5   2   9       75.20       94.32      1.75 o
  -4   2   9       71.18       76.77      1.60 o
  -3   2   9        2.05        4.58      1.35 o
  -2   2   9       44.90       38.36      1.01 o
  -1   2   9       42.70       49.21      1.51 o
   0   2   9       29.16       33.75      1.54 o
   1   2   9       81.14       78.59      1.78 o
   2   2   9      358.29      312.29      2.95 o
   3   2   9     1906.69     1667.68      8.02 o
   4   2   9      897.64      833.32      4.79 o
   5   2   9      747.27      782.02      4.79 o
   6   2   9      380.32      346.46      4.18 o
   7   2   9      230.51      221.41      4.06 o
   8   2   9       34.29       34.67      4.00 o
   9   2   9      313.55      325.44      5.78 o
  10   2   9      241.48      200.60      5.69 o
  11   2   9        9.80        5.93      5.22 o
 -16   3   9       85.43       49.33      7.38 o
 -15   3   9       42.91       60.79      6.70 o
 -14   3   9       50.02       75.94      5.47 o
 -13   3   9      143.08      140.92      4.89 o
 -12   3   9      435.64      415.12      5.01 o
 -11   3   9      717.00      756.09      5.66 o
 -10   3   9      773.15      784.58      5.47 o
  -9   3   9      348.92      352.76      3.87 o
  -8   3   9      558.58      611.30      4.36 o
  -7   3   9       79.53       84.24      2.31 o
  -6   3   9       76.03       87.44      2.09 o
  -5   3   9      278.65      302.98      2.64 o
  -4   3   9      772.35      769.09      3.81 o
  -3   3   9       29.19       26.00      1.72 o
  -2   3   9      439.37      417.83      4.27 o
  -1   3   9      218.63      222.36      2.80 o
   0   3   9       66.64       69.64      2.03 o
   1   3   9      136.31      128.34      2.21 o
   2   3   9      922.01      840.67      4.27 o
   3   3   9      356.38      316.59      3.13 o
   4   3   9      441.59      379.04      4.33 o
   5   3   9      414.98      369.98      4.52 o
   6   3   9      278.56      256.38      4.55 o
   7   3   9      109.96      116.33      4.24 o
   8   3   9       82.39       67.09      4.39 o
   9   3   9       68.53       62.11      4.83 o
  10   3   9       55.32       46.50      5.04 o
 -16   4   9       86.88       72.72      7.71 o
 -15   4   9       66.18       71.43      6.18 o
 -14   4   9      165.11      146.82      5.99 o
 -13   4   9        1.15       14.69      5.10 o
 -12   4   9       34.94       41.49      3.72 o
 -11   4   9     1080.67     1091.45      7.28 o
 -10   4   9     2150.77     2146.46      8.82 o
  -9   4   9     1160.51     1157.41      5.99 o
  -8   4   9      334.95      352.21      3.66 o
  -7   4   9     1393.43     1329.98      6.18 o
  -6   4   9       66.86       56.49      1.97 o
  -5   4   9       69.97       60.39      1.72 o
  -4   4   9       86.11       77.66      2.61 o
  -3   4   9      856.98      794.72      4.79 o
  -2   4   9       49.90       43.67      1.97 o
  -1   4   9       59.32       53.72      1.66 o
   0   4   9       50.32       39.06      1.91 o
   1   4   9      826.31      700.15      5.81 o
   2   4   9      450.44      396.56      3.23 o
   3   4   9      709.50      627.74      5.10 o
   4   4   9     1290.61     1236.92      8.70 o
   5   4   9     1364.78     1241.40      8.30 o
   6   4   9       56.69       61.93      3.72 o
   7   4   9        1.34        7.01      4.43 o
   8   4   9      103.18      101.67      4.83 o
   9   4   9      101.94       81.26      5.72 o
  10   4   9      114.04       80.40      5.69 o
 -16   5   9       91.73       86.73      6.98 o
 -15   5   9      240.28      198.73      7.31 o
 -14   5   9      524.84      507.85      7.19 o
 -13   5   9      481.36      494.32      6.58 o
 -12   5   9      206.82      232.66      5.26 o
 -11   5   9      194.04      210.77      4.09 o
 -10   5   9      315.92      310.17      4.12 o
  -9   5   9      559.51      553.12      5.26 o
  -8   5   9     1260.16     1154.70      7.78 o
  -7   5   9      321.53      288.59      4.18 o
  -6   5   9      496.80      444.07      4.83 o
  -5   5   9       77.06       79.82      2.89 o
  -4   5   9      309.75      321.17      4.00 o
  -3   5   9      814.18      729.01      5.38 o
  -2   5   9      522.78      555.24      4.30 o
  -1   5   9      135.12      135.94      2.61 o
   0   5   9      507.84      389.64      4.43 o
   1   5   9      203.16      149.37      3.07 o
   2   5   9     1116.03      917.56      7.71 o
   3   5   9      902.71      813.53      6.79 o
   4   5   9      210.21      195.53      3.84 o
   5   5   9      124.17      109.78      3.87 o
   6   5   9      275.93      262.84      4.79 o
   7   5   9      357.55      306.29      5.47 o
   8   5   9      584.74      538.40      6.67 o
   9   5   9      367.35      356.21      6.52 o
  10   5   9       58.43       66.63      6.64 o
 -15   6   9      125.17      116.57      7.41 o
 -14   6   9        7.04       18.72      6.33 o
 -13   6   9       13.58       15.61      5.66 o
 -12   6   9        7.60       16.97      5.81 o
 -11   6   9       21.60       16.41      4.06 o
 -10   6   9      231.19      252.26      4.67 o
  -9   6   9      964.15      861.35      7.28 o
  -8   6   9      586.25      536.58      5.75 o
  -7   6   9     1031.47     1058.54      6.95 o
  -6   6   9      915.85      880.83      6.33 o
  -5   6   9     1057.84      993.29      6.58 o
  -4   6   9      286.77      250.91      4.36 o
  -3   6   9       35.30       49.24      3.01 o
  -2   6   9      403.71      342.53      4.12 o
  -1   6   9      673.77      486.46      7.35 o
   0   6   9      533.60      386.66      7.04 o
   1   6   9      734.11      637.45      7.78 o
   2   6   9      337.40      284.57      5.35 o
   3   6   9      846.35      606.53      7.93 o
   4   6   9      149.89      143.65      4.15 o
   5   6   9       19.72        4.24      4.64 o
   6   6   9        8.24       17.30      3.84 o
   7   6   9       11.39       10.76      4.30 o
   8   6   9        8.88       -2.18      6.18 o
   9   6   9      100.33      104.77      5.87 o
 -14   7   9      260.26      227.83      6.76 o
 -13   7   9       41.98       52.95      5.69 o
 -12   7   9      176.52      176.04      5.26 o
 -11   7   9      258.76      262.47      5.22 o
 -10   7   9      232.53      252.14      6.67 o
  -9   7   9     1012.59     1046.09      9.16 o
  -8   7   9      139.28      137.69      4.36 o
  -7   7   9      350.54      309.40      5.69 o
  -6   7   9      683.49      679.99      6.42 o
  -5   7   9       90.16      105.02      4.24 o
  -4   7   9      238.21      228.84      4.73 o
  -3   7   9      208.27      214.03      4.83 o
  -2   7   9      346.77      336.94      5.41 o
  -1   7   9      125.33      120.08      4.36 o
   0   7   9      878.13      716.28      7.78 o
   1   7   9      564.61      492.17      5.81 o
   2   7   9      212.19      190.98      5.04 o
   3   7   9      650.23      477.57      8.39 o
   4   7   9      409.23      347.02      6.67 o
   5   7   9      256.09      214.55      6.67 o
   6   7   9      101.14       22.56      4.79 o
   7   7   9       72.50      103.73      5.99 o
   8   7   9      338.11      363.12      7.56 o
 -13   8   9       54.11       54.34      9.40 o
 -12   8   9        6.92       16.53      6.98 o
 -11   8   9       29.76       24.16      7.78 o
 -10   8   9      107.92      129.67      6.64 o
  -9   8   9      520.52      537.54      7.99 o
  -8   8   9      138.54      178.72      6.33 o
  -7   8   9       94.71       97.67      5.87 o
  -6   8   9       53.31       49.21      4.36 o
  -5   8   9       10.06       10.51      4.18 o
  -4   8   9      451.82      418.90      6.15 o
  -3   8   9     1148.77     1156.12      8.73 o
  -2   8   9      259.41      234.84      5.07 o
  -1   8   9       14.01        7.22      4.89 o
   0   8   9       36.29       33.93      4.30 o
   1   8   9       55.39       61.16      5.41 o
   2   8   9      204.21      190.52      5.26 o
   3   8   9      305.94      199.43      5.93 o
   4   8   9       61.82       52.59      5.66 o
   5   8   9       41.81       41.40      5.75 o
   6   8   9        4.08       21.27     11.19 o
   7   8   9       32.34       20.04      8.73 o
 -12   9   9       26.32       23.11      7.71 o
 -11   9   9       34.93       58.06      9.50 o
 -10   9   9       66.94       66.63      7.28 o
  -9   9   9       52.86       64.30      6.73 o
  -8   9   9      139.17      164.55      6.98 o
  -7   9   9       52.97       41.43      7.19 o
  -6   9   9       21.40       32.24      6.12 o
  -5   9   9      293.32      301.96      7.47 o
  -4   9   9      328.97      343.73      6.21 o
  -3   9   9       22.64       27.08      4.67 o
  -2   9   9      199.16      165.81      5.50 o
  -1   9   9      432.00      416.63      6.33 o
   0   9   9       37.68       29.66      4.70 o
   1   9   9       47.74       42.90      5.62 o
   2   9   9      213.45      181.73      6.76 o
   3   9   9       34.63       21.42      6.36 o
   4   9   9       53.77       40.69      6.30 o
   5   9   9       59.46       58.15      8.45 o
   6   9   9       42.38       58.58      8.73 o
 -11  10   9       37.37       26.28      8.82 o
 -10  10   9      288.76      308.48     10.54 o
  -9  10   9       10.56       46.56      8.48 o
  -8  10   9      424.93      481.60     10.57 o
  -7  10   9       32.79       25.91      8.24 o
  -6  10   9       19.73       59.35      8.08 o
  -5  10   9      101.22      124.07      7.16 o
  -4  10   9        6.34       -4.76      7.22 o
  -3  10   9       16.76       14.48      5.99 o
  -2  10   9       11.17        3.69      4.89 o
  -1  10   9      163.62      165.04      5.81 o
   0  10   9       33.07       36.42      5.26 o
   1  10   9       25.48       29.20      7.81 o
   2  10   9      373.94      364.90      9.87 o
   3  10   9        6.52      -12.63     11.09 o
   4  10   9      334.42      295.17     10.36 o
  -8  11   9       42.89       38.39      8.97 o
  -7  11   9      170.01      188.68      9.40 o
  -6  11   9        2.82       12.36      7.93 o
  -5  11   9       47.06       66.02     21.30 o
  -4  11   9      172.91      144.20      8.27 o
  -3  11   9       51.94      125.92     11.71 o
  -2  11   9      138.60      125.30      8.45 o
  -1  11   9       52.11       55.04      7.90 o
   0  11   9        2.28        9.19      7.93 o
   1  11   9      131.04      129.70      7.19 o
   2  11   9       27.12       40.72      8.73 o
  -3  12   9       31.12        9.93     13.25 o
 -17   0  10      107.35      177.15     15.12 o
 -16   0  10      137.71      130.07     10.27 o
 -15   0  10       52.32       58.30     11.92 o
 -14   0  10     1080.72     1132.91     18.01 o
 -13   0  10      167.25      182.71     10.88 o
 -12   0  10      515.01      616.58     12.66 o
 -11   0  10      915.74      825.14     14.38 o
 -10   0  10      253.49      275.31      5.93 o
  -9   0  10       24.86      246.70      9.19 o
  -8   0  10      157.45      247.07      5.56 o
  -6   0  10      749.48      775.39      6.76 o
  -3   0  10      814.49      838.05      5.81 o
  -2   0  10     1450.46     1540.57      7.62 o
  -1   0  10     1996.18     1887.95      8.45 o
   0   0  10     3223.65     2841.32     12.42 o
   1   0  10     3463.37     3103.67     11.53 o
   2   0  10      859.94      666.40      8.39 o
   3   0  10      145.38      154.04      5.16 o
   4   0  10       65.09       98.69      5.10 o
   6   0  10       19.17       34.61      4.15 o
   7   0  10      739.72      754.00      9.83 o
   8   0  10       59.03       67.74      5.04 o
   9   0  10       51.25       44.75      8.36 o
  10   0  10      132.35      119.95      7.59 o
 -17   1  10        4.40       -5.35     10.02 o
 -16   1  10        7.78       50.59      9.40 o
 -15   1  10       11.41       15.52      7.84 o
 -14   1  10      101.73      106.59      8.45 o
 -13   1  10       63.25       74.78      9.87 o
 -12   1  10       40.64       62.57      8.97 o
 -11   1  10     2132.24     2241.03     21.39 o
 -10   1  10      553.65      634.23      5.93 o
  -9   1  10       61.78       73.21      3.35 o
  -8   1  10      521.50      554.19      3.87 o
  -7   1  10      668.69      878.84      8.88 o
  -6   1  10      669.04      636.04      4.43 o
  -5   1  10     1928.27     1871.11      6.27 o
  -4   1  10        5.27       11.46      2.18 o
  -3   1  10      118.54      103.11      1.60 o
  -2   1  10      664.80      685.98      3.90 o
  -1   1  10       97.28       91.96      3.35 o
   0   1  10      972.38      952.63      4.73 o
   1   1  10      394.45      398.68      4.15 o
   2   1  10       57.54       59.90      2.46 o
   3   1  10      399.49      447.64      5.26 o
   4   1  10       13.09      162.49      8.61 o
   5   1  10      105.19       86.55      3.13 o
   6   1  10      110.57       83.38      3.07 o
   7   1  10       16.67       46.32      4.98 o
   8   1  10        2.42       -1.38      3.50 o
   9   1  10       71.06       68.32      5.26 o
  10   1  10      124.30       97.49      4.98 o
 -17   2  10        2.53      -10.97      9.47 o
 -16   2  10       51.45       78.53      9.28 o
 -15   2  10       88.98       66.91      8.27 o
 -14   2  10       81.99       97.46      8.14 o
 -13   2  10        2.19       13.74      6.52 o
 -12   2  10     1379.00     1265.38     12.23 o
 -11   2  10      652.06      688.66      8.33 o
 -10   2  10      680.32      743.12      5.53 o
  -9   2  10        4.70        9.19      3.57 o
  -8   2  10        1.04       19.24      2.64 o
  -7   2  10       65.22       98.04      3.04 o
  -6   2  10       17.58       34.51      3.04 o
  -5   2  10        4.32      150.38      6.92 o
  -4   2  10     1694.49     1643.16      5.29 o
  -3   2  10        0.03       51.85      5.66 o
  -2   2  10      941.84      954.81      4.95 o
  -1   2  10      134.97      107.35      2.89 o
   0   2  10     1289.81     1035.79      6.12 o
   1   2  10      492.82      420.93      3.69 o
   2   2  10        1.56        5.78      2.31 o
   3   2  10      466.89      443.58      6.09 o
   4   2  10      257.38      275.84      5.13 o
   5   2  10        0.76      167.35      5.90 o
   6   2  10        1.88       -1.44      4.83 o
   7   2  10      172.76      141.53      4.43 o
   8   2  10       79.84       87.44      4.21 o
   9   2  10      452.96      452.10      6.33 o
  10   2  10        8.88       18.53      4.86 o
 -16   3  10        7.68       13.74      8.08 o
 -15   3  10      129.63      158.93      9.31 o
 -14   3  10        2.41       12.94      6.76 o
 -13   3  10      100.96       85.66      7.62 o
 -12   3  10       63.12       64.94      5.04 o
 -11   3  10      615.95      610.31      7.93 o
 -10   3  10      515.03      526.16      6.95 o
  -9   3  10       69.81       80.25      2.83 o
  -8   3  10      414.72      445.73      3.57 o
  -7   3  10      253.85      278.45      2.92 o
  -6   3  10       11.92       15.21      1.63 o
  -5   3  10        1.88       52.00      4.00 o
  -4   3  10     1140.21     1059.43      4.70 o
  -3   3  10      445.62      408.09      5.35 o
  -2   3  10      346.46      350.74      3.29 o
  -1   3  10       86.86       70.20      2.49 o
   0   3  10      101.03       92.23      3.17 o
   1   3  10      111.14       91.86      5.90 o
   2   3  10      383.60      314.01      4.95 o
   3   3  10      455.44      417.52      5.75 o
   4   3  10       28.42       60.36      4.18 o
   5   3  10        0.66       11.89      3.17 o
   6   3  10       81.56       76.83      4.86 o
   7   3  10        1.52       -2.64      4.21 o
   8   3  10      392.31      375.54      5.69 o
   9   3  10        4.32        6.64      4.89 o
  10   3  10       21.90       34.18      5.50 o
 -16   4  10      108.78      111.35      9.44 o
 -15   4  10      141.00      152.01      9.13 o
 -14   4  10       21.08       44.99      7.56 o
 -13   4  10      109.48      129.85      5.59 o
 -12   4  10       95.27      102.37      5.04 o
 -11   4  10      169.18      258.78      5.84 o
 -10   4  10       39.77       66.39      4.12 o
  -9   4  10      261.90      335.15      4.61 o
  -8   4  10      206.78      217.75      3.13 o
  -7   4  10      125.45      102.01      2.64 o
  -6   4  10        1.35       72.44      3.69 o
  -5   4  10      317.80      321.11      2.89 o
  -4   4  10      104.57      153.33      3.72 o
  -3   4  10      613.78      566.64      4.79 o
  -2   4  10       15.46      105.72      4.92 o
  -1   4  10      210.94      221.28      3.47 o
   0   4  10       92.28       59.41      3.66 o
   1   4  10       32.03       44.59      2.95 o
   2   4  10     1001.96      792.44     11.46 o
   3   4  10        1.46       11.65      3.44 o
   4   4  10      733.97      618.49      7.56 o
   5   4  10      134.23      146.88      4.64 o
   6   4  10       78.69      105.42      4.24 o
   7   4  10      134.00      109.01      5.22 o
   8   4  10        0.16       12.23      6.33 o
   9   4  10      103.29       95.74      7.71 o
 -15   5  10        2.35       10.76      7.25 o
 -14   5  10       39.27       14.78      6.85 o
 -13   5  10       38.59       28.64      6.70 o
 -12   5  10      234.57      193.32      5.81 o
 -11   5  10      869.47      683.65     13.89 o
 -10   5  10       45.98       46.59      3.20 o
  -9   5  10      184.27      143.19      5.84 o
  -8   5  10        5.97       79.88      5.04 o
  -7   5  10        2.43        1.84      2.18 o
  -6   5  10      158.90      159.36      4.39 o
  -5   5  10      390.46      372.86      5.35 o
  -4   5  10        9.44       10.76      2.70 o
  -3   5  10        0.04        0.58      2.67 o
  -2   5  10       36.87       65.19      4.00 o
  -1   5  10       28.23       38.17      4.64 o
   0   5  10        0.21       -1.35      2.52 o
   1   5  10      625.07      469.58     15.18 o
   2   5  10       42.86       41.15      3.47 o
   3   5  10       16.89       33.78      3.23 o
   4   5  10      207.91      245.44      7.38 o
   5   5  10      212.36      185.97      5.19 o
   6   5  10        9.30        6.82      3.81 o
   7   5  10        0.01        7.68      5.99 o
   8   5  10       33.71       55.51      5.72 o
   9   5  10      105.91       79.29      6.79 o
 -15   6  10        7.12       28.46     10.66 o
 -14   6  10        6.11       -1.14      7.53 o
 -13   6  10      185.26      119.95      7.56 o
 -12   6  10       18.05        2.92      5.41 o
 -11   6  10      208.23      153.49      6.33 o
 -10   6  10        5.62       14.01      3.32 o
  -9   6  10      175.40      214.09      7.68 o
  -8   6  10      104.74      120.78      6.02 o
  -7   6  10       17.02       39.16      3.84 o
  -6   6  10       21.26       20.16      4.70 o
  -5   6  10      466.19      445.89     10.85 o
  -4   6  10       57.40       58.95      3.41 o
  -3   6  10       39.02       50.86      4.39 o
  -2   6  10       43.50      135.48      5.22 o
  -1   6  10      100.45       95.71      4.46 o
   0   6  10      209.67      210.90      6.52 o
   1   6  10      150.02      160.19      6.39 o
   2   6  10       99.56      101.51      6.48 o
   3   6  10       20.85       16.32      4.98 o
   4   6  10      126.61      109.94      7.35 o
   5   6  10        5.84       -6.45      4.30 o
   6   6  10        1.74       20.90      7.96 o
   7   6  10       70.96       38.02      6.82 o
   8   6  10        1.38      -10.97      7.31 o
 -14   7  10      176.14      195.01     11.19 o
 -13   7  10        6.14       -1.17      7.41 o
 -12   7  10      333.73      326.70      8.18 o
 -11   7  10      152.73      154.01      6.85 o
 -10   7  10      864.85      964.43      9.96 o
  -9   7  10      169.64      174.23      7.96 o
  -8   7  10       26.96       98.50      7.04 o
  -7   7  10       26.74       49.17      5.78 o
  -6   7  10       41.19       38.45      6.85 o
  -5   7  10      168.23      136.67      5.44 o
  -4   7  10      976.43      928.60      9.34 o
  -3   7  10       69.97      236.77     13.80 o
  -2   7  10      102.91       82.34      5.53 o
  -1   7  10       93.17       99.12      7.47 o
   0   7  10       46.37       27.32      6.12 o
   1   7  10      474.77      431.17      8.27 o
   2   7  10      107.07       90.05      6.95 o
   3   7  10     1094.25     1068.56     18.16 o
   4   7  10       76.63       93.37     10.54 o
   5   7  10      219.01      216.27      8.76 o
   6   7  10        3.67       -5.35     10.11 o
   7   7  10      151.28       35.10     10.76 o
 -13   8  10      341.19      341.15      9.47 o
 -12   8  10       81.11       87.78      7.65 o
 -11   8  10       14.48       29.23      8.45 o
 -10   8  10      359.95      357.87      7.96 o
  -9   8  10      123.71      167.32      6.67 o
  -8   8  10      202.63      182.34      6.88 o
  -7   8  10       33.43       53.32      7.53 o
  -6   8  10       15.73        0.03      6.76 o
  -5   8  10      220.91      219.90      9.44 o
  -4   8  10        0.05       41.86      8.24 o
  -3   8  10      198.84      210.47      6.73 o
  -2   8  10      125.45      143.25      5.84 o
  -1   8  10       45.70       45.92      5.53 o
   0   8  10       43.10       56.61      5.35 o
   1   8  10      211.07      212.46      7.87 o
   2   8  10      209.54      156.99     11.25 o
   3   8  10       26.42       66.97     10.17 o
   4   8  10        7.76      -10.82     10.27 o
   5   8  10      112.76       77.85      9.77 o
   6   8  10      299.19      274.24     12.29 o
 -12   9  10      428.75      443.37      9.74 o
 -11   9  10      199.27      192.09      8.36 o
 -10   9  10      225.08      237.02      8.08 o
  -9   9  10      580.16      687.40      9.68 o
  -8   9  10      133.45      162.15      7.16 o
  -7   9  10      129.65      132.52      6.95 o
  -6   9  10      220.85      228.54      7.25 o
  -5   9  10      267.32      321.69      7.81 o
  -4   9  10       19.86       56.40      9.71 o
  -3   9  10      288.39      289.36     12.17 o
  -2   9  10      409.18      419.86      7.38 o
  -1   9  10      198.81      223.90      6.67 o
   0   9  10       84.40       88.02      6.18 o
   1   9  10      184.81      162.46     11.37 o
   2   9  10      499.84      485.63     14.66 o
   3   9  10       39.49       69.27     10.66 o
   4   9  10        3.94       24.34     11.68 o
   5   9  10      246.06      223.19      9.93 o
 -10  10  10       41.22       49.39      9.80 o
  -9  10  10      408.56      509.38     11.40 o
  -8  10  10       28.96       55.29     10.20 o
  -7  10  10       19.22       -0.55      7.99 o
  -6  10  10       68.84       62.36      8.64 o
  -5  10  10      143.19      134.92     11.46 o
  -4  10  10      201.36      243.38      8.05 o
  -3  10  10      277.88      305.31      8.45 o
  -2  10  10       88.53      100.93      6.67 o
  -1  10  10      109.75      117.99      7.13 o
   0  10  10       12.51       10.42      9.62 o
   1  10  10       24.42       15.52      7.07 o
   2  10  10      716.21      661.24     16.75 o
   3  10  10       47.70       32.95     10.94 o
  -7  11  10        1.05        6.48      9.90 o
  -6  11  10      208.43      247.56     10.48 o
  -5  11  10       81.84       81.29      9.50 o
  -4  11  10      103.31      136.24     10.02 o
  -3  11  10       64.16       71.18     14.14 o
  -2  11  10       49.63       41.89     10.05 o
  -1  11  10      119.93      148.72     10.63 o
   0  11  10        1.06        3.84      8.48 o
   1  11  10      105.12      102.56     12.42 o
 -17   1  11       23.86       47.33     10.51 o
 -16   1  11       23.80        0.43      8.85 o
 -15   1  11       25.89       19.18      5.93 o
 -14   1  11        1.63       -6.70      5.41 o
 -13   1  11      403.92      331.59      7.38 o
 -12   1  11       12.20        8.18      3.60 o
 -11   1  11      260.36      212.56      4.67 o
 -10   1  11      157.28      134.28      3.41 o
  -9   1  11      167.31      159.88      3.38 o
  -8   1  11      633.26      678.51      5.38 o
  -7   1  11     1218.28     1271.52      6.15 o
  -6   1  11      231.61      244.98      3.29 o
  -5   1  11        5.54       -1.29      2.21 o
  -4   1  11      155.06      167.62      2.95 o
  -3   1  11      151.58      172.11      2.95 o
  -2   1  11       43.46       27.60      2.37 o
  -1   1  11        0.72        3.93      2.95 o
   0   1  11      194.19      173.37      3.29 o
   1   1  11      199.32      153.15      2.64 o
   2   1  11       77.62       42.51      2.40 o
   3   1  11       20.54       18.53      2.15 o
   4   1  11        7.99        4.09      2.37 o
   5   1  11       30.35       16.26      2.77 o
   6   1  11       24.67       23.67      3.32 o
   7   1  11        0.09       -1.91      3.72 o
   8   1  11        0.28        4.52      5.22 o
   9   1  11       40.43       28.55      5.16 o
 -16   2  11       45.92       44.72      6.73 o
 -15   2  11        9.06       -2.95      8.70 o
 -14   2  11       78.83       46.32      5.72 o
 -13   2  11      225.57      196.39      4.92 o
 -12   2  11       30.79       45.76      4.52 o
 -11   2  11      753.81      718.84      6.33 o
 -10   2  11      860.27      804.86      5.66 o
  -9   2  11      128.93      141.01      3.53 o
  -8   2  11      230.20      232.32      3.50 o
  -7   2  11      220.20      221.53      3.32 o
  -6   2  11        3.74       10.20      2.37 o
  -5   2  11       34.31       33.93      2.74 o
  -4   2  11       16.81       17.52      2.27 o
  -3   2  11      474.91      439.65      3.23 o
  -2   2  11      358.52      346.37      3.66 o
  -1   2  11       51.12       30.37      3.23 o
   0   2  11      133.11       87.32      2.40 o
   1   2  11       20.42       31.35      2.27 o
   2   2  11      136.68      105.66      3.01 o
   3   2  11      284.32      191.81      3.23 o
   4   2  11       12.14       16.10      2.74 o
   5   2  11        3.91        1.44      2.77 o
   6   2  11       12.00       12.85      3.04 o
   7   2  11        1.30       -1.08      3.47 o
   8   2  11       93.56      101.98      4.67 o
   9   2  11        8.01        4.64      5.19 o
 -16   3  11      135.64       88.85      6.85 o
 -15   3  11      214.39      177.55      7.22 o
 -14   3  11      162.93      138.03      5.53 o
 -13   3  11      156.93      132.80      4.70 o
 -12   3  11       50.01       31.16      4.33 o
 -11   3  11       39.40       26.98      3.57 o
 -10   3  11      254.84      241.91      4.21 o
  -9   3  11      521.82      468.88      4.49 o
  -8   3  11      186.27      178.96      3.75 o
  -7   3  11       92.61       90.23      3.13 o
  -6   3  11      101.45       83.81      2.49 o
  -5   3  11      156.15      121.40      2.24 o
  -4   3  11       40.64       49.57      2.43 o
  -3   3  11      541.63      497.83      3.26 o
  -2   3  11      292.15      304.27      4.36 o
  -1   3  11      867.13      816.42      5.44 o
   0   3  11      968.16      866.54      5.29 o
   1   3  11        1.45        4.52      2.80 o
   2   3  11       14.46        8.36      2.67 o
   3   3  11      174.41      153.95      3.23 o
   4   3  11       99.29      106.98      3.44 o
   5   3  11      210.12      192.89      3.90 o
   6   3  11      220.02      231.89      4.98 o
   7   3  11        8.88        7.19      3.66 o
   8   3  11        0.21        3.20      4.03 o
   9   3  11       40.35       24.13      5.35 o
 -16   4  11       50.34       50.99      7.10 o
 -15   4  11       62.50       59.35      5.38 o
 -14   4  11       11.37       29.32      6.76 o
 -13   4  11       88.13       61.71      4.67 o
 -12   4  11     1291.85     1133.38      8.36 o
 -11   4  11      294.33      253.99      4.55 o
 -10   4  11        0.06        6.73      3.50 o
  -9   4  11      225.51      193.56      4.18 o
  -8   4  11        3.76       11.99      2.55 o
  -7   4  11     1313.57     1285.97      6.21 o
  -6   4  11      796.67      788.97      4.73 o
  -5   4  11       49.43       38.69      2.37 o
  -4   4  11      691.65      637.58      4.33 o
  -3   4  11      225.18      193.65      3.17 o
  -2   4  11      421.10      379.72      6.55 o
  -1   4  11       67.66       72.32      3.20 o
   0   4  11       48.15       41.03      5.66 o
   1   4  11      603.47      469.55      4.70 o
   2   4  11       78.22       66.45      3.07 o
   3   4  11       13.91       15.43      3.10 o
   4   4  11       33.37       32.09      4.43 o
   5   4  11        2.28        3.10      4.58 o
   6   4  11       14.51        8.97      4.00 o
   7   4  11       19.02        5.19      4.27 o
   8   4  11        7.36        4.46      4.70 o
 -15   5  11       49.72       36.51      5.53 o
 -14   5  11      447.58      392.29      6.92 o
 -13   5  11      217.00      205.52      5.47 o
 -12   5  11      168.34      118.60      4.49 o
 -11   5  11      153.59      124.60      3.81 o
 -10   5  11       95.10       87.13      3.78 o
  -9   5  11       34.57       32.33      3.60 o
  -8   5  11       48.67       35.62      4.18 o
  -7   5  11       10.40        9.87      3.17 o
  -6   5  11       57.50       59.41      3.57 o
  -5   5  11      247.44      244.06      3.75 o
  -4   5  11        0.21        8.14      2.67 o
  -3   5  11        0.24       -0.43      2.64 o
  -2   5  11      415.92      382.48      4.21 o
  -1   5  11      600.70      554.84      5.62 o
   0   5  11      611.18      561.88      5.69 o
   1   5  11      414.91      352.43      5.38 o
   2   5  11      369.52      288.65      5.10 o
   3   5  11       26.48       39.16      3.75 o
   4   5  11        3.13        7.22      4.21 o
   5   5  11       62.55       52.46      6.73 o
   6   5  11       84.09       67.83      5.01 o
   7   5  11      418.99      412.66      6.52 o
   8   5  11      151.43      130.93      5.66 o
 -15   6  11       25.22       14.60      8.27 o
 -14   6  11       14.71       13.92      5.10 o
 -13   6  11       32.30       23.82      5.26 o
 -12   6  11       70.53       61.78      6.64 o
 -11   6  11        0.94       -8.71      5.81 o
 -10   6  11        5.57       -5.62      4.18 o
  -9   6  11      243.52      197.68      5.38 o
  -8   6  11      554.43      538.06      5.75 o
  -7   6  11      253.80      255.12      4.64 o
  -6   6  11      282.68      272.55      4.73 o
  -5   6  11      806.07      722.95      5.47 o
  -4   6  11     1760.91     1605.88     10.70 o
  -3   6  11      299.09      290.25      5.56 o
  -2   6  11       94.91       90.20      4.58 o
  -1   6  11      411.41      393.06      6.70 o
   0   6  11      176.46      181.36      6.24 o
   1   6  11      372.81      347.48      6.73 o
   2   6  11      276.18      262.47      6.39 o
   3   6  11      106.13      118.97      5.72 o
   4   6  11        3.26        0.68      5.22 o
   5   6  11       12.43       14.23      5.53 o
   6   6  11      111.68       59.19      6.27 o
   7   6  11      239.74      162.74      7.35 o
 -14   7  11        0.24      -10.36      8.42 o
 -13   7  11      395.94      332.54     11.34 o
 -12   7  11      176.49      139.99      9.74 o
 -11   7  11      115.71       98.63      5.56 o
 -10   7  11        0.17      -10.46      6.98 o
  -9   7  11       35.25       42.72      5.53 o
  -8   7  11       41.03       54.37      4.03 o
  -7   7  11        7.14       33.62      4.09 o
  -6   7  11      665.64      599.43      6.52 o
  -5   7  11       28.87       24.40      3.81 o
  -4   7  11        1.40        7.81      4.06 o
  -3   7  11        5.62        8.14      3.84 o
  -2   7  11      204.50      169.31      4.76 o
  -1   7  11      419.52      404.77      5.93 o
   0   7  11      557.16      539.63      7.96 o
   1   7  11      186.27      187.02      6.30 o
   2   7  11        1.20        2.55      5.35 o
   3   7  11      274.99      233.70      6.70 o
   4   7  11       44.43       62.79     10.82 o
   5   7  11       53.14       60.42      6.39 o
   6   7  11       22.65       30.76      8.30 o
 -13   8  11       34.68       45.21      8.36 o
 -12   8  11        1.67        2.86      7.44 o
 -11   8  11       98.66       60.73      7.35 o
 -10   8  11      106.21       68.08      6.88 o
  -9   8  11       11.18       34.39      4.98 o
  -8   8  11        2.17       -8.48      5.66 o
  -7   8  11       23.72       22.59      4.49 o
  -6   8  11      710.01      695.94      9.13 o
  -5   8  11      207.65      202.04      5.04 o
  -4   8  11        0.85        8.57      4.21 o
  -3   8  11      155.14      137.10      4.98 o
  -2   8  11       93.35       88.54      4.73 o
  -1   8  11       18.14       22.25      5.16 o
   0   8  11      137.12      138.21      5.10 o
   1   8  11       94.86       89.25      5.96 o
   2   8  11        8.89       20.90      5.62 o
   3   8  11        5.43       15.24     10.17 o
   4   8  11       26.17       64.17     11.77 o
   5   8  11        8.39        4.64     11.86 o
 -11   9  11        1.56        5.29      5.99 o
  -9   9  11      153.06      140.98      6.30 o
  -8   9  11       11.27       -4.95      8.14 o
  -7   9  11        7.54       20.44      5.32 o
  -6   9  11       20.48       33.99      6.42 o
  -5   9  11       28.67       39.92      4.83 o
  -4   9  11      105.36      139.32      7.41 o
  -3   9  11      440.32      455.35      6.76 o
  -2   9  11       37.99       60.70      5.07 o
  -1   9  11       30.16       22.62      4.86 o
   0   9  11      407.64      386.02      6.70 o
   1   9  11       90.12       97.83      6.70 o
   2   9  11       30.47       34.18      6.48 o
   3   9  11      171.82      185.91      9.44 o
   4   9  11       22.92       18.19      6.98 o
  -9  10  11      100.86      109.29      7.07 o
  -8  10  11        4.39       18.01      7.31 o
  -7  10  11       35.33       27.38      6.09 o
  -6  10  11      109.65       98.75      6.55 o
  -5  10  11      220.53      153.49      8.91 o
  -4  10  11       24.35       24.31      5.99 o
  -3  10  11        3.97       31.56      7.96 o
  -2  10  11      155.40      168.88      6.15 o
  -1  10  11        3.31        9.31      5.50 o
   0  10  11        0.53       11.65      6.09 o
   1  10  11        7.53       -5.53      6.85 o
   2  10  11      163.08      133.82      6.58 o
  -5  11  11      123.28      151.49      8.70 o
  -4  11  11        5.54        7.65     10.70 o
  -3  11  11       13.32       -1.01     11.43 o
  -2  11  11        2.17      -12.49      8.33 o
 -16   0  12      440.40      401.85     15.15 o
 -15   0  12      127.11      129.48     11.74 o
 -14   0  12       17.80       15.40      9.65 o
 -13   0  12      429.00      451.39     12.69 o
 -12   0  12       16.26       30.61      6.79 o
 -11   0  12      882.62      936.40     10.85 o
 -10   0  12      815.02      803.02     11.49 o
  -9   0  12      656.69      665.73      8.94 o
  -8   0  12      945.96      981.15      9.77 o
  -7   0  12     2151.59     2284.15     16.60 o
  -6   0  12     4566.72     4609.84     22.50 o
  -5   0  12     2736.77     2779.08     14.51 o
  -4   0  12     1360.90     1260.52     10.45 o
  -3   0  12     1824.70     1619.62     15.64 o
  -2   0  12     4725.70     4687.97     22.59 o
  -1   0  12     3251.66     3284.87     15.58 o
   0   0  12      610.09      567.29      7.81 o
   1   0  12      752.62      700.24      8.54 o
   2   0  12     1084.94     1030.02     10.14 o
   3   0  12      989.70      882.00     10.17 o
   4   0  12       17.54       18.90      6.24 o
   5   0  12      295.64      261.76      8.18 o
   6   0  12       12.13       12.45      9.19 o
   7   0  12       75.46       84.06      8.36 o
   8   0  12      307.08      332.23     10.54 o
 -16   1  12      189.63      200.32      9.56 o
 -15   1  12       50.52       38.45      7.68 o
 -14   1  12       66.26       53.11      7.22 o
 -13   1  12      474.14      524.54      7.87 o
 -12   1  12      311.14      312.90      6.05 o
 -11   1  12      219.50      243.47      5.38 o
 -10   1  12       18.12       28.24      4.09 o
  -9   1  12      490.32      555.64      5.32 o
  -8   1  12     1112.85     1171.02      6.76 o
  -7   1  12     1437.25     1575.85      7.25 o
  -6   1  12      838.56      957.02      6.30 o
  -5   1  12      690.39      672.61      5.13 o
  -4   1  12     4459.00     4365.23     14.57 o
  -3   1  12      580.71      515.25      4.76 o
  -2   1  12     1393.81     1417.05      7.31 o
  -1   1  12     1014.94      967.14      6.98 o
   0   1  12      669.65      596.85      6.30 o
   1   1  12      686.92      672.61      5.35 o
   2   1  12       26.11       53.88      3.78 o
   3   1  12      270.91      255.28      4.95 o
   4   1  12      351.94      324.12      5.56 o
   5   1  12      269.10      262.07      5.01 o
   6   1  12       39.59       39.95      4.95 o
   7   1  12       41.18       37.03      5.41 o
   8   1  12      310.60      290.22      7.10 o
 -16   2  12       66.34       76.90      8.91 o
 -15   2  12      291.54      327.01      9.53 o
 -14   2  12      129.84      107.51     10.05 o
 -13   2  12      189.37      179.06      7.25 o
 -12   2  12      113.77      123.37      5.22 o
 -11   2  12       19.31       29.93      3.93 o
 -10   2  12      204.57      201.49      4.49 o
  -9   2  12      821.62      857.23      6.15 o
  -8   2  12      633.66      660.93      5.38 o
  -7   2  12     1565.84     1765.51      8.48 o
  -6   2  12      659.89      694.31      5.22 o
  -5   2  12      398.16      420.53      4.39 o
  -4   2  12      170.46      186.86      3.63 o
  -3   2  12      292.26      276.64      3.96 o
  -2   2  12      603.14      598.67      5.10 o
  -1   2  12     2550.33     2581.56      9.71 o
   0   2  12      381.47      385.10      4.64 o
   1   2  12      676.79      578.32      5.16 o
   2   2  12      212.02      177.77      3.93 o
   3   2  12       31.45       56.80      4.39 o
   4   2  12      193.22      203.40      4.12 o
   5   2  12      277.33      273.35      5.38 o
   6   2  12       86.34       54.40      5.16 o
   7   2  12      349.37      371.85      7.19 o
   8   2  12       53.66       75.91      6.24 o
 -16   3  12      115.36      109.84      8.97 o
 -15   3  12      175.45      135.01      8.33 o
 -14   3  12      284.05      272.21      6.48 o
 -13   3  12       14.85        9.13      4.89 o
 -12   3  12      117.57      119.99      5.10 o
 -11   3  12      130.52      129.88      4.76 o
 -10   3  12      879.33      847.55      6.33 o
  -9   3  12      590.22      675.65      5.62 o
  -8   3  12       16.44       11.13      3.17 o
  -7   3  12      940.12      994.80      5.87 o
  -6   3  12     2898.54     2988.35      9.77 o
  -5   3  12     2829.53     2703.66     12.26 o
  -4   3  12     1420.85     1337.29      7.41 o
  -3   3  12     1967.52     1868.68     11.86 o
  -2   3  12     2979.19     2975.63     13.77 o
  -1   3  12      641.08      675.22      6.45 o
   0   3  12       14.17       19.27      3.10 o
   1   3  12      391.65      347.29      4.86 o
   2   3  12      503.67      353.53      5.22 o
   3   3  12      207.34      186.65      3.75 o
   4   3  12      151.93      135.81      4.49 o
   5   3  12       11.30        1.11      4.70 o
   6   3  12      246.87      249.07      5.75 o
   7   3  12       99.66       77.33      5.96 o
   8   3  12       75.66       85.29      6.61 o
 -15   4  12      147.41      141.99      7.47 o
 -14   4  12      144.49      131.97      5.87 o
 -13   4  12      372.13      326.46      6.36 o
 -12   4  12       64.03       69.00      5.35 o
 -11   4  12        0.49       -1.84      4.06 o
 -10   4  12      115.39       94.54      4.33 o
  -9   4  12      167.72      151.52      3.96 o
  -8   4  12     1025.26     1026.67      8.36 o
  -7   4  12       72.32       78.28      3.07 o
  -6   4  12       30.18       32.85      2.64 o
  -5   4  12      621.56      638.99      5.32 o
  -4   4  12       46.10       69.06      2.58 o
  -3   4  12      401.72      385.83      4.15 o
  -2   4  12       49.77       59.87      3.10 o
  -1   4  12      116.70      113.99      3.47 o
   0   4  12     1349.00     1255.30      8.36 o
   1   4  12       97.16       75.45      3.53 o
   2   4  12       93.93       75.67      4.27 o
   3   4  12        0.49        2.92      3.57 o
   4   4  12      111.81      120.02      4.58 o
   5   4  12      384.30      340.41      5.81 o
   6   4  12      124.46      121.06      5.50 o
   7   4  12      258.24      292.65      6.64 o
 -15   5  12        8.38        5.96      7.04 o
 -14   5  12       16.97       24.03      6.48 o
 -13   5  12       56.43       70.96      5.84 o
 -12   5  12       36.51       42.69      4.73 o
 -11   5  12      178.50      156.34      4.76 o
 -10   5  12      167.62      145.96      5.29 o
  -9   5  12      121.25      117.62      6.12 o
  -8   5  12      315.71      331.04      5.87 o
  -7   5  12      257.95      277.16      5.53 o
  -6   5  12      560.87      544.02      7.19 o
  -5   5  12      572.77      563.60      5.26 o
  -4   5  12       32.02       45.86      3.53 o
  -3   5  12      424.82      377.69      5.01 o
  -2   5  12      792.27      815.34      5.99 o
  -1   5  12      154.02      115.41      4.55 o
   0   5  12      190.42      140.18      4.64 o
   1   5  12       93.30       61.78      5.44 o
   2   5  12      292.57      260.38      6.61 o
   3   5  12      142.82      132.13      5.16 o
   4   5  12       63.22       58.49      5.04 o
   5   5  12       94.76       97.70      5.04 o
   6   5  12        9.69       15.86      6.73 o
   7   5  12       13.27       16.81      5.84 o
 -14   6  12        8.79      -14.61      9.74 o
 -13   6  12      191.12      167.10      9.59 o
 -12   6  12       55.94       11.34      8.05 o
 -11   6  12      121.53      123.12      6.61 o
 -10   6  12       98.77       81.57      6.27 o
  -9   6  12       68.39       90.23      7.78 o
  -8   6  12      187.48      205.03      6.58 o
  -7   6  12      167.69      154.53      6.18 o
  -6   6  12     1029.23     1058.08      7.71 o
  -5   6  12     2080.72     1969.28     12.42 o
  -4   6  12       15.71        9.10      4.21 o
  -3   6  12     2508.83     2384.28     11.65 o
  -2   6  12      585.70      489.22      6.88 o
  -1   6  12      101.13       53.17      5.50 o
   0   6  12      190.60      165.75      6.36 o
   1   6  12       53.43       34.30      5.56 o
   2   6  12       58.51       34.88      5.59 o
   3   6  12       80.49       72.69      7.19 o
   4   6  12       83.81       78.99      6.39 o
   5   6  12      115.63      128.25      7.50 o
   6   6  12       11.50        6.39      7.25 o
 -13   7  12        1.15        5.62      9.01 o
 -12   7  12       56.75       29.78      8.67 o
 -11   7  12        0.85       23.63     11.09 o
 -10   7  12       12.64      -17.47     11.65 o
  -9   7  12      460.35      502.78      8.27 o
  -8   7  12        6.12       18.29      6.18 o
  -7   7  12      248.04      237.20      5.69 o
  -6   7  12      466.26      419.89      6.42 o
  -5   7  12      263.44      263.51      5.87 o
  -4   7  12        1.22       -1.78      4.89 o
  -3   7  12      325.33      339.27      6.24 o
  -2   7  12      312.07      292.13      6.21 o
  -1   7  12      418.54      386.20      6.30 o
   0   7  12        4.92       -8.57      5.72 o
   1   7  12      505.28      446.53      8.21 o
   2   7  12       11.67        2.55      5.87 o
   3   7  12        0.50       11.25      6.27 o
   4   7  12       57.38       61.13      6.98 o
   5   7  12        0.66        8.67      7.41 o
 -12   8  12      139.47       91.06      9.93 o
 -10   8  12      142.78      100.19      9.34 o
  -9   8  12       64.25       87.75      8.91 o
  -8   8  12       81.70       86.49      8.85 o
  -7   8  12       64.70       85.41      5.47 o
  -6   8  12      460.44      408.52      6.92 o
  -5   8  12      204.64      221.35      6.21 o
  -4   8  12      103.71      112.15      5.78 o
  -3   8  12      319.81      315.70      6.61 o
  -2   8  12      472.21      487.69      7.44 o
  -1   8  12       53.25       34.45      5.19 o
   0   8  12      143.34      141.68      5.78 o
   1   8  12      111.36      113.13      6.82 o
   2   8  12       84.83       73.39      7.01 o
   3   8  12       38.21       50.07      7.19 o
   4   8  12      109.93       88.73      8.02 o
 -10   9  12       32.51      -20.56     13.71 o
  -9   9  12       55.18       96.69     13.77 o
  -8   9  12       76.94       46.65      8.70 o
  -7   9  12      370.40      410.27      8.70 o
  -6   9  12       42.35       42.69     10.73 o
  -5   9  12       78.65       88.39      6.82 o
  -4   9  12     2650.69     2897.50     15.40 o
  -3   9  12      132.92      170.63      7.25 o
  -2   9  12       49.16       58.86      5.93 o
  -1   9  12      222.00      157.48      6.27 o
   0   9  12       45.81       52.40      6.85 o
   1   9  12       31.50       22.04      5.59 o
   2   9  12       39.36       46.87      7.53 o
  -8  10  12      183.35      152.32      8.67 o
  -7  10  12      214.74      245.81      8.91 o
  -6  10  12       71.99       68.97      7.87 o
  -5  10  12       44.54       13.03      7.78 o
  -4  10  12        3.11      -11.76      7.84 o
  -3  10  12       31.49       54.52      6.98 o
  -2  10  12       65.94       69.89      7.44 o
  -1  10  12      151.50      138.15      6.95 o
   0  10  12      319.69      299.19      7.50 o
 -16   1  13       77.70       75.45      9.25 o
 -15   1  13       23.54       38.88      8.39 o
 -14   1  13       75.00       86.30      7.84 o
 -13   1  13       88.63      107.57      6.61 o
 -12   1  13       39.77       30.98      6.39 o
 -11   1  13       57.10       59.26      5.10 o
 -10   1  13       21.66       49.42      4.79 o
  -9   1  13     1304.77     1302.90     10.05 o
  -8   1  13       15.19       16.32      3.87 o
  -6   1  13        2.96       32.27      5.29 o
  -5   1  13      503.67      604.35      6.12 o
  -4   1  13      825.18      783.62     11.89 o
  -3   1  13      708.64      713.09      7.90 o
  -2   1  13      922.14      852.41      8.64 o
  -1   1  13       34.55       22.87      4.46 o
   0   1  13      306.81      507.60     10.36 o
   1   1  13       35.82       15.31      5.50 o
   2   1  13       78.02       56.15      5.13 o
   3   1  13       49.63       30.67      6.12 o
   4   1  13      118.31      103.70      6.02 o
   5   1  13       78.75       42.38      9.40 o
   6   1  13        5.15        9.37      9.10 o
   7   1  13      136.86      164.58     10.48 o
 -16   2  13       59.86       74.07      9.50 o
 -15   2  13      435.65      419.33     10.51 o
 -14   2  13       11.06       16.97      6.58 o
 -13   2  13      140.07      161.54      6.79 o
 -12   2  13       90.50       87.75      5.99 o
 -11   2  13       87.75      112.21      5.32 o
 -10   2  13      670.00      718.07      7.10 o
  -9   2  13      338.51      373.05      5.16 o
  -8   2  13      554.48      585.30      5.72 o
  -7   2  13       46.83       73.61      4.09 o
  -6   2  13       95.41      270.43      6.42 o
  -5   2  13      647.16      594.15      8.18 o
  -4   2  13       60.66      110.40      4.67 o
  -3   2  13      539.76      461.84      6.64 o
  -2   2  13       44.93       79.85      5.47 o
  -1   2  13      638.31      586.25      5.72 o
   0   2  13      102.11      145.96      7.38 o
   1   2  13      100.35      206.78      7.81 o
   2   2  13      154.01      132.09      5.32 o
   3   2  13       55.06       53.85      5.44 o
   4   2  13      246.42      201.37     10.57 o
   5   2  13        8.02        2.15      7.13 o
   6   2  13       82.49      230.69     11.77 o
   7   2  13       69.93       71.83     10.85 o
 -15   3  13       91.52      127.61      8.76 o
 -14   3  13      238.61      223.96      7.59 o
 -13   3  13       96.08       97.83      7.50 o
 -12   3  13      165.97      206.62      6.42 o
 -11   3  13      107.33      119.89      4.86 o
 -10   3  13       54.37       61.62      4.55 o
  -9   3  13      207.58      189.11      4.52 o
  -8   3  13      943.57      918.24      9.68 o
  -7   3  13      638.89      619.44      5.72 o
  -6   3  13       55.37      130.53      5.84 o
  -5   3  13        3.15       17.43      3.10 o
  -4   3  13       99.37      114.12      3.69 o
  -3   3  13      402.18      406.95      7.13 o
  -2   3  13      366.65      411.68      7.87 o
  -1   3  13       22.71       73.48     17.27 o
   0   3  13        6.78       24.03      5.75 o
   1   3  13       88.55       86.98      6.52 o
   2   3  13      101.80      110.12      7.50 o
   3   3  13      207.96      176.20      5.66 o
   4   3  13      112.26       95.46      8.88 o
   5   3  13      226.56      238.07     10.88 o
   6   3  13      228.49      277.90     12.23 o
   7   3  13      104.53       85.78     12.05 o
 -15   4  13       51.02       22.44      7.90 o
 -14   4  13      203.28      175.95      8.42 o
 -13   4  13       36.77       33.22      6.76 o
 -12   4  13        4.07       22.16      6.64 o
 -11   4  13      122.15       72.50      5.47 o
 -10   4  13       21.93      106.15      4.55 o
  -9   4  13       76.49       73.33      8.91 o
  -8   4  13      914.84      858.52     14.63 o
  -7   4  13       34.72       42.29      3.29 o
  -6   4  13     1197.92     1391.51      9.10 o
  -5   4  13      575.53      693.85      7.19 o
  -4   4  13     1005.60     1032.29      8.11 o
  -3   4  13     1495.87     1598.10      9.59 o
  -2   4  13       40.15       48.84      6.36 o
  -1   4  13      120.40      116.88      5.66 o
   0   4  13       73.67       80.25      5.66 o
   1   4  13      341.52      229.71      7.10 o
   2   4  13       26.14       24.96      6.05 o
   3   4  13        6.42       -1.81      6.70 o
   4   4  13       20.93       11.80      7.41 o
   5   4  13       63.29      111.07      9.40 o
   6   4  13       49.11       33.22     10.27 o
 -14   5  13       86.64       82.15      7.90 o
 -13   5  13      169.38      170.57      8.11 o
 -11   5  13      140.08      161.17      9.62 o
 -10   5  13      454.40      428.06      8.42 o
  -9   5  13      244.14      351.10     11.34 o
  -8   5  13       71.13       86.39      9.10 o
  -7   5  13      202.39      169.96      5.81 o
  -6   5  13      132.60      155.05      5.78 o
  -5   5  13      363.74      387.49      6.52 o
  -4   5  13      593.68      519.28      6.88 o
  -3   5  13       83.50       84.15      5.35 o
  -2   5  13      122.41      104.71      5.41 o
  -1   5  13       75.99       63.56      5.22 o
   0   5  13      641.33      581.79      9.28 o
   1   5  13      317.64      277.25      8.05 o
   2   5  13      108.82      148.23      8.30 o
   3   5  13      921.29      747.02     17.46 o
   4   5  13      213.53      178.35      8.67 o
   5   5  13      116.68      136.64     11.77 o
   6   5  13      242.84      282.32     12.75 o
 -14   6  13       87.19       71.92     10.57 o
 -13   6  13       80.41       96.90      9.90 o
 -12   6  13       45.05       84.86      9.16 o
 -11   6  13      147.70      157.17      7.38 o
 -10   6  13        3.04       75.36      9.16 o
  -9   6  13      144.08      166.70      9.77 o
  -8   6  13       28.80       44.07      6.64 o
  -7   6  13      874.13      818.60      8.73 o
  -6   6  13     1219.66     1237.29      9.34 o
  -5   6  13      946.60     1098.43      8.88 o
  -4   6  13      995.84     1146.65      9.04 o
  -3   6  13     1061.64     1080.14      9.68 o
  -2   6  13      501.77      547.68      9.80 o
  -1   6  13       30.40       33.68      7.01 o
   0   6  13      200.77      210.77      7.71 o
   1   6  13       84.47       89.28      7.41 o
   2   6  13      111.99      156.22      7.96 o
   3   6  13       34.76       33.41      7.65 o
   4   6  13       50.77       62.42      8.21 o
   5   6  13       55.61       57.23      8.85 o
 -13   7  13       79.66      111.87     10.36 o
 -12   7  13       62.14       86.73      9.44 o
 -11   7  13      141.63      123.73      9.71 o
 -10   7  13      356.80      424.84     11.09 o
  -9   7  13      168.47      126.99      9.99 o
  -8   7  13       70.46       90.33      7.25 o
  -7   7  13       13.83       35.25      9.50 o
  -6   7  13      306.80      320.03      8.27 o
  -5   7  13      202.35      245.35      7.87 o
  -4   7  13      308.45      346.53      8.42 o
  -3   7  13      468.04      449.79      9.01 o
  -2   7  13      151.63      119.65      5.93 o
  -1   7  13       40.84       37.43      6.52 o
   0   7  13       95.65       79.69      7.68 o
   1   7  13      498.57      449.18      9.65 o
   2   7  13      249.16      218.92      9.01 o
   3   7  13       68.13       48.59     12.39 o
   4   7  13      138.23      119.34      9.44 o
 -11   8  13      126.35       82.43     10.17 o
 -10   8  13      247.00      253.65     11.06 o
  -9   8  13      394.51      330.21     10.85 o
  -8   8  13      146.96      176.35      9.71 o
  -7   8  13       14.32       99.52     10.79 o
  -6   8  13      179.59      162.64      8.05 o
  -5   8  13      423.19      437.77      9.25 o
  -4   8  13      294.24      318.80      8.97 o
  -3   8  13      109.67      122.20      7.96 o
  -2   8  13      170.29      171.16      6.76 o
  -1   8  13      223.81      214.18      6.98 o
   0   8  13      240.93      232.38      7.41 o
   1   8  13      164.63      128.04      8.91 o
   2   8  13      206.17      204.41      9.68 o
  -9   9  13        4.35        4.67     14.63 o
  -8   9  13      248.85      302.48     11.71 o
  -7   9  13      232.77      200.11     11.00 o
  -6   9  13       66.33        4.03      9.83 o
  -5   9  13       20.60       33.35     10.02 o
  -4   9  13       36.25       38.26     10.51 o
  -3   9  13       59.81       59.44      6.82 o
  -2   9  13      378.52      378.98      8.21 o
  -1   9  13      142.06      142.14      7.71 o
   0   9  13        7.49       23.11      8.42 o
  -5  10  13      345.43      369.18     12.75 o
  -4  10  13      203.40      187.54     11.71 o
 -15   0  14       26.89      -11.71      8.54 o
 -14   0  14        5.45        3.07      8.45 o
 -13   0  14       43.25       49.54      7.93 o
 -12   0  14        0.88       -1.32      5.99 o
 -11   0  14        0.36       -1.94      6.58 o
 -10   0  14       55.41       43.06      6.39 o
  -9   0  14       29.97       43.58      5.47 o
  -8   0  14      516.49      484.61      7.93 o
  -7   0  14       71.55       66.60      5.41 o
  -6   0  14      438.38      428.19      8.02 o
  -5   0  14       43.36       41.52      5.81 o
  -4   0  14      967.07      932.31      9.56 o
  -3   0  14       26.40       48.77      8.02 o
  -2   0  14      344.28      314.62      6.95 o
  -1   0  14      372.46      315.18      7.16 o
   0   0  14      324.80      283.89      7.07 o
   1   0  14      942.11      913.01     10.66 o
   2   0  14      418.67      416.32      8.45 o
   3   0  14      448.99      401.94      8.70 o
   4   0  14      636.60      569.62     10.17 o
   5   0  14       19.51      -10.79      7.19 o
   6   0  14       25.60       34.18      7.68 o
 -15   1  14        1.15       -6.55      8.88 o
 -14   1  14       25.70       22.99      6.70 o
 -13   1  14      143.54      144.42      5.16 o
 -12   1  14      303.77      366.96      6.02 o
 -11   1  14        9.06       12.91      4.06 o
 -10   1  14       99.14      107.78      4.52 o
  -9   1  14       10.90        5.66      5.47 o
  -8   1  14      282.03      266.19      4.79 o
  -7   1  14      575.75      495.25      5.50 o
  -6   1  14      264.48      289.54      5.07 o
  -5   1  14      119.56      121.09      4.30 o
  -4   1  14      821.76      852.65      6.61 o
  -3   1  14      383.31      336.97      5.47 o
  -2   1  14       20.40       18.23      3.72 o
  -1   1  14      356.47      372.00      5.29 o
   0   1  14       78.56       80.31      4.12 o
   1   1  14      722.10      706.70      6.76 o
   2   1  14       88.92       95.43      4.46 o
   3   1  14      115.88      154.32      4.98 o
   4   1  14      113.00      123.89      5.16 o
   5   1  14        1.04       -2.46      5.66 o
   6   1  14       27.42       17.09      6.39 o
 -15   2  14        1.90       -8.73      6.36 o
 -14   2  14       36.53       42.41      5.32 o
 -13   2  14      119.53      126.04      5.50 o
 -12   2  14        0.26        5.50      4.43 o
 -11   2  14       72.83       58.86      4.39 o
 -10   2  14        3.08       -0.68      4.00 o
  -9   2  14       14.74       26.80      3.96 o
  -8   2  14      329.41      293.23      5.19 o
  -7   2  14       32.68       46.19      3.81 o
  -6   2  14        1.89        2.86      3.35 o
  -5   2  14       14.61       15.15      5.44 o
  -4   2  14        7.57        6.82      3.32 o
  -3   2  14      788.29      747.45      6.27 o
  -2   2  14        8.36       10.42      4.43 o
  -1   2  14       14.66       27.84      3.78 o
   0   2  14       24.70       27.97      3.81 o
   1   2  14      122.55      118.54      4.55 o
   2   2  14      500.27      432.73      5.93 o
   3   2  14       74.62       80.28      4.73 o
   4   2  14      246.83      273.81      7.04 o
   5   2  14      279.85      273.10      7.44 o
   6   2  14       47.10       57.04      6.55 o
 -15   3  14       18.00       40.85      7.96 o
 -14   3  14        1.92       -6.48      5.35 o
 -13   3  14       21.54       22.77      4.73 o
 -12   3  14       55.06       55.41      5.26 o
 -11   3  14        1.53        4.00      4.12 o
 -10   3  14       48.75       54.71      3.78 o
  -9   3  14        0.13       -1.32      3.04 o
  -8   3  14       63.37       60.95      3.29 o
  -7   3  14      889.85      868.39      5.78 o
  -6   3  14       10.22        4.43      3.50 o
  -5   3  14      207.02      213.60      3.75 o
  -4   3  14      377.59      394.22      4.49 o
  -3   3  14      326.78      276.30      4.49 o
  -2   3  14      314.03      267.57      4.33 o
  -1   3  14      372.64      371.17      4.79 o
   0   3  14       69.74       67.80      4.09 o
   1   3  14       48.91       56.30      4.39 o
   2   3  14       28.53       25.23      4.58 o
   3   3  14       20.57       14.38      5.04 o
   4   3  14      112.79      103.57      6.09 o
   5   3  14       97.48       66.35      6.24 o
 -14   4  14      174.06      122.97      5.78 o
 -13   4  14      118.74       84.98      5.22 o
 -12   4  14       40.48       20.10      4.18 o
 -11   4  14       83.08       90.45      4.55 o
 -10   4  14       34.41       39.68      3.38 o
  -9   4  14      105.74      121.71      5.62 o
  -8   4  14      176.66      145.28      4.95 o
  -7   4  14        1.16        6.92      4.76 o
  -6   4  14        2.28        7.96      4.21 o
  -5   4  14       24.38       15.03      4.21 o
  -4   4  14      244.80      255.12      5.26 o
  -3   4  14       88.62       77.27      4.49 o
  -2   4  14       22.18       26.95      6.21 o
  -1   4  14       33.24       41.83      5.99 o
   0   4  14       61.48       51.57      4.76 o
   1   4  14       32.17       29.57      4.09 o
   2   4  14       19.15       12.36      4.30 o
   3   4  14        2.27       11.37     10.85 o
   4   4  14       72.90       89.74      7.16 o
   5   4  14       56.61       46.96      6.58 o
 -14   5  14        3.54       -1.04     13.06 o
 -13   5  14        4.08       40.11     10.08 o
 -12   5  14        0.15        6.58      5.62 o
 -11   5  14       10.64        8.45      6.79 o
 -10   5  14      230.19      239.76      6.67 o
  -9   5  14       72.62       36.82      5.19 o
  -8   5  14       17.04       11.25      4.46 o
  -7   5  14        5.18        4.21      4.33 o
  -6   5  14      123.30      100.07      4.79 o
  -5   5  14       29.48       28.55      4.30 o
  -4   5  14      265.37      271.90      5.47 o
  -3   5  14        4.14        9.83      5.29 o
  -2   5  14      362.37      322.71      5.72 o
  -1   5  14       27.80       20.93      6.79 o
   0   5  14       19.11       35.37      5.72 o
   1   5  14       22.98       -3.23      5.72 o
   2   5  14       85.49       79.20      6.18 o
   3   5  14       53.06       14.63     11.46 o
   4   5  14        5.83        2.46      6.36 o
 -13   6  14       33.96       43.37     11.89 o
 -12   6  14       18.94       15.49      7.19 o
 -10   6  14        0.01       16.10      5.44 o
  -9   6  14       65.95       14.17      6.58 o
  -8   6  14      142.90      151.67      6.15 o
  -7   6  14        2.47        7.35      5.84 o
  -6   6  14        0.05       -2.03      4.98 o
  -5   6  14      522.42      523.98      7.04 o
  -4   6  14      125.76      106.00      5.16 o
  -3   6  14        0.53       -3.81      5.47 o
  -2   6  14      156.06      153.92      6.48 o
  -1   6  14       36.67       37.77      5.81 o
   0   6  14       13.61       20.84      7.16 o
   1   6  14        0.01        7.16      5.87 o
   2   6  14       54.35       27.97     13.49 o
   3   6  14       18.03       26.98     12.08 o
 -12   7  14       79.33       78.46      8.30 o
 -11   7  14      150.23       52.62     11.28 o
 -10   7  14      225.98      162.12     11.43 o
  -9   7  14        5.55       12.82     10.11 o
  -8   7  14        1.75       13.95      5.75 o
  -7   7  14       20.30       46.56      7.19 o
  -6   7  14       87.60       75.94      6.24 o
  -5   7  14      351.68      347.26      7.74 o
  -4   7  14       13.13       14.14      5.84 o
  -3   7  14       48.89       59.69      6.21 o
  -2   7  14       38.74       51.11      7.81 o
  -1   7  14      204.43      162.28      6.79 o
   0   7  14      239.60      226.91      7.53 o
   1   7  14        0.93        7.41      6.24 o
   2   7  14        4.38       -1.26      6.48 o
 -10   8  14        2.47       37.71      7.96 o
  -9   8  14       41.46       20.07      7.84 o
  -8   8  14        3.81       13.77      6.18 o
  -7   8  14      210.91      197.00      7.44 o
  -6   8  14        1.14       -1.87      6.45 o
  -5   8  14      119.06       87.41      7.99 o
  -4   8  14      128.27      132.46      7.07 o
  -3   8  14      234.08      212.49      7.53 o
  -2   8  14       28.34       26.62      6.55 o
  -1   8  14       59.17       53.72      6.73 o
   0   8  14        0.35       -3.50      6.79 o
   1   8  14        3.73       -6.42      7.07 o
  -7   9  14       15.24      -13.00      8.67 o
  -6   9  14      311.38      321.38     15.61 o
  -5   9  14        2.78       26.65      7.01 o
  -4   9  14       35.87       18.32      7.10 o
  -3   9  14      176.39      158.62      7.90 o
  -2   9  14        3.25       18.53      7.19 o
 -15   1  15       88.09       61.81      8.57 o
 -14   1  15      180.38      211.85      7.53 o
 -13   1  15      163.36      163.57      6.33 o
 -12   1  15        7.03       25.11      5.50 o
 -11   1  15       52.99       55.38      5.29 o
 -10   1  15      168.87      170.48      6.27 o
  -9   1  15       34.13       24.40      4.86 o
  -8   1  15      188.23      202.20      5.32 o
  -7   1  15       21.83       18.13      4.95 o
  -6   1  15       79.11       93.25      4.67 o
  -5   1  15       45.86       46.13      4.52 o
  -4   1  15       45.73       46.65      4.58 o
  -3   1  15       36.17       26.12      5.35 o
  -2   1  15      117.94      114.02      5.19 o
  -1   1  15       20.88       32.61      4.89 o
   0   1  15      195.19      158.93      5.59 o
   1   1  15       37.30       38.45      4.89 o
   2   1  15        7.65       11.62      4.89 o
   3   1  15       97.58       74.99      5.50 o
   4   1  15      292.01      311.21      6.95 o
   5   1  15       50.08       47.45      7.62 o
 -15   2  15       20.48       11.46      7.41 o
 -14   2  15       86.04       94.72      6.88 o
 -13   2  15       85.38      101.45      6.64 o
 -12   2  15        9.15       22.50      5.32 o
 -11   2  15      252.82      272.00      6.09 o
 -10   2  15       68.14       66.78      5.72 o
  -9   2  15       60.02       45.49      5.10 o
  -8   2  15      163.44      137.63      4.98 o
  -7   2  15        1.83        5.04      7.22 o
  -6   2  15       99.52       80.06      4.46 o
  -5   2  15      133.45      149.40      4.67 o
  -4   2  15      120.50      110.15      4.73 o
  -3   2  15        1.80        1.78      4.30 o
  -2   2  15      222.91      221.16      5.47 o
  -1   2  15       47.03       71.98      5.10 o
   0   2  15       95.36      126.10      5.44 o
   1   2  15      265.51      257.40      5.96 o
   2   2  15       15.52       11.68      4.86 o
   3   2  15       62.83       68.72      5.47 o
   4   2  15       70.31       50.19      6.58 o
 -14   3  15      164.96      160.03      7.56 o
 -13   3  15      194.45      193.50      6.98 o
 -12   3  15       82.29       83.26      5.53 o
 -11   3  15      141.22      137.38      5.35 o
 -10   3  15      309.28      336.26      5.90 o
  -9   3  15      200.85      187.02      5.07 o
  -8   3  15       27.48       35.22      4.12 o
  -7   3  15       12.63       14.29      5.84 o
  -6   3  15       56.21       56.06      4.06 o
  -5   3  15       32.23       18.35      3.90 o
  -4   3  15       73.99       67.52      4.21 o
  -3   3  15        8.31       -6.13      4.09 o
  -2   3  15       43.42       35.37      4.46 o
  -1   3  15      204.66      199.74      5.47 o
   0   3  15      224.30      211.33      5.47 o
   1   3  15      128.58      103.02      5.22 o
   2   3  15      141.08      140.21      6.45 o
   3   3  15      279.07      254.05      7.59 o
   4   3  15      145.95      112.49      7.47 o
 -14   4  15      129.10      158.53     10.51 o
 -13   4  15      126.53      223.56     10.39 o
 -12   4  15      417.64      425.57     10.79 o
 -11   4  15       12.09       20.04      6.85 o
 -10   4  15       88.65      137.26     12.69 o
  -9   4  15      194.02      240.49      8.57 o
  -8   4  15      244.51      278.88      7.65 o
  -7   4  15      208.45      217.44      6.36 o
  -6   4  15       12.08        6.30      6.95 o
  -5   4  15      232.84      251.56      6.12 o
  -4   4  15       20.97       35.50      5.10 o
  -3   4  15      236.24      223.22      6.12 o
  -2   4  15      149.22      170.20      6.67 o
  -1   4  15      293.38      353.50     10.02 o
   0   4  15      152.24      141.41     11.59 o
   1   4  15       20.73       17.73      7.96 o
   2   4  15      259.55      161.51      9.25 o
   3   4  15      162.64      204.17      9.59 o
 -13   5  15      216.01      253.22     10.70 o
 -12   5  15      183.84      217.35      8.67 o
 -11   5  15      134.44       94.81      7.87 o
 -10   5  15       14.91       39.59      8.85 o
  -9   5  15      114.79       97.24      6.30 o
  -8   5  15        4.11       11.37      5.66 o
  -7   5  15       57.23      108.46      7.44 o
  -6   5  15       10.63        6.79      6.33 o
  -5   5  15      258.64      268.40      6.45 o
  -4   5  15        9.07       20.65      5.16 o
  -3   5  15       98.46      123.83      5.93 o
  -2   5  15        2.35       -9.68      8.08 o
  -1   5  15       94.88       92.94      7.28 o
   0   5  15       12.27        6.61      6.42 o
   1   5  15      234.50      206.19      7.90 o
   2   5  15      259.85      246.95     10.36 o
   3   5  15      324.92      331.93     11.25 o
 -12   6  15       63.75       85.13     10.54 o
 -11   6  15       69.42       24.74      8.02 o
 -10   6  15       28.51       54.18      8.94 o
  -9   6  15      312.82      334.32      9.04 o
  -8   6  15      364.82      374.31      7.53 o
  -7   6  15      267.38      247.75      7.22 o
  -6   6  15      322.67      348.15      6.95 o
  -5   6  15      161.19      161.69      6.18 o
  -4   6  15      316.93      318.10      6.98 o
  -3   6  15      404.49      393.92      9.07 o
  -2   6  15      396.47      400.56      9.25 o
  -1   6  15      217.80      121.55      7.25 o
   0   6  15       26.53       28.98      6.92 o
   1   6  15       89.06       83.78      7.59 o
   2   6  15       90.51      100.59      7.87 o
 -10   7  15       66.29       -5.75     14.17 o
  -9   7  15        8.84      -22.36     14.91 o
  -8   7  15        3.01       37.53      9.53 o
  -7   7  15      201.65      186.52      8.36 o
  -6   7  15       18.93       24.46      5.87 o
  -5   7  15       26.29       12.85      7.31 o
  -4   7  15       25.87       16.69      7.38 o
  -3   7  15      129.12      144.27      8.11 o
  -2   7  15        2.57       28.49      7.68 o
  -1   7  15       12.60        0.03      7.01 o
   0   7  15       75.50       68.78      9.04 o
  -8   8  15      125.78      169.71      9.25 o
  -7   8  15       50.30       35.96     10.42 o
  -6   8  15      315.61      295.41      9.59 o
  -5   8  15      215.26      244.30      9.22 o
  -4   8  15      179.15      186.89      9.04 o
  -3   8  15       59.09       66.45     10.88 o
  -2   8  15      129.46      124.01      9.07 o
 -14   0  16       16.20       40.88      9.44 o
 -13   0  16      371.14      444.57     12.11 o
 -12   0  16      154.71      235.27      9.80 o
 -11   0  16       65.55       89.90      8.57 o
 -10   0  16      130.30      153.64      8.36 o
  -9   0  16      120.36      268.37     10.36 o
  -8   0  16      115.73       92.60      7.99 o
  -7   0  16       39.12       56.40      9.40 o
  -6   0  16       27.38       39.86      7.25 o
  -5   0  16       27.54       42.47      7.16 o
  -4   0  16       47.20       84.76      7.74 o
  -3   0  16      102.01      106.49      8.57 o
  -2   0  16       79.42       83.84     12.36 o
  -1   0  16      141.71      141.56      9.19 o
   0   0  16      101.87      121.12      8.85 o
   1   0  16      264.41      297.17     10.73 o
   2   0  16      606.54      616.52     12.39 o
   3   0  16       13.29      -11.40      9.65 o
 -14   1  16      275.30      316.01      8.82 o
 -13   1  16      430.00      565.04      8.30 o
 -12   1  16      271.32      353.81      7.22 o
 -11   1  16       76.53       88.82      5.93 o
 -10   1  16      357.96      510.67      7.90 o
  -9   1  16      359.38      356.67      6.70 o
  -8   1  16      271.48      367.18      6.58 o
  -7   1  16      347.29      430.64      7.62 o
  -6   1  16        1.82       19.64      6.52 o
  -5   1  16      141.50      133.26      5.84 o
  -4   1  16      399.55      466.54     11.00 o
  -3   1  16      320.35      367.06     10.57 o
  -2   1  16      240.66      272.86      6.58 o
  -1   1  16      491.51      572.70      7.81 o
   0   1  16      105.65      127.27      6.36 o
   1   1  16      426.23      476.65      7.99 o
   2   1  16      430.10      554.84      8.54 o
   3   1  16      181.92      205.92      7.65 o
 -14   2  16      333.12      414.39      9.25 o
 -13   2  16      379.28      542.45      8.21 o
 -12   2  16        9.48       38.63      5.90 o
 -11   2  16       57.67       70.38      5.47 o
 -10   2  16      151.32      142.97      5.75 o
  -9   2  16        0.93        5.44      8.48 o
  -8   2  16       29.43       39.46      5.07 o
  -7   2  16       31.91       31.78      5.69 o
  -6   2  16       34.56       14.54      6.45 o
  -5   2  16       58.29       73.42      6.64 o
  -4   2  16       23.76       24.19      5.19 o
  -3   2  16       51.51       71.36      5.56 o
  -2   2  16        1.14       14.29      7.38 o
  -1   2  16        2.17       11.03      7.78 o
   0   2  16      101.36       87.56      6.36 o
   1   2  16       15.31       27.02      6.45 o
   2   2  16      612.42      677.71      8.79 o
   3   2  16      315.47      361.28      9.71 o
 -13   3  16       14.14       30.09      6.92 o
 -12   3  16      133.20      159.91      6.36 o
 -11   3  16        9.35        9.87      7.41 o
 -10   3  16      230.71      290.99      6.24 o
  -9   3  16      207.82      186.71      7.90 o
  -8   3  16        1.47        2.92      6.76 o
  -7   3  16       35.47       77.57      6.92 o
  -6   3  16      188.30      256.32      7.74 o
  -5   3  16      169.35      175.77      7.50 o
  -4   3  16       56.75       93.06      8.36 o
  -3   3  16        1.27       -9.77     11.53 o
  -2   3  16      139.70      149.09      7.53 o
  -1   3  16      258.44      274.27      6.85 o
   0   3  16       14.63       28.67      7.50 o
   1   3  16      168.82      168.39      8.21 o
   2   3  16       24.12       60.61      9.44 o
 -13   4  16       81.78      100.16     10.36 o
 -12   4  16       26.64       34.51      9.68 o
 -11   4  16       26.48       55.08      9.37 o
 -10   4  16      102.26      119.25      7.78 o
  -9   4  16        5.90       25.32      9.19 o
  -8   4  16       18.34       26.06      7.04 o
  -7   4  16       15.62       38.76     11.03 o
  -6   4  16       35.70       50.71      8.54 o
  -5   4  16       60.98       77.91      8.70 o
  -4   4  16       24.07       59.65      8.21 o
  -3   4  16       25.73       16.35      7.10 o
  -2   4  16        3.37       21.51      9.28 o
  -1   4  16       75.87       68.41      7.41 o
   0   4  16       16.30       46.22      9.90 o
   1   4  16       24.98        7.84     15.77 o
   2   4  16      129.75      161.81     11.56 o
 -12   5  16       22.36       25.42      9.62 o
 -11   5  16       48.11       55.72     10.05 o
 -10   5  16       57.00       58.06      8.91 o
  -9   5  16       89.45      134.61      8.73 o
  -8   5  16       38.75       50.28      7.50 o
  -7   5  16       53.58       66.88      7.31 o
  -6   5  16       12.40        6.39      6.98 o
  -5   5  16       18.34        5.72      8.88 o
  -4   5  16       35.93       50.03      7.31 o
  -3   5  16       67.62       75.79      7.41 o
  -2   5  16      105.97      137.47     10.27 o
  -1   5  16       54.45       16.78     13.58 o
   0   5  16       67.47       89.44     10.48 o
   1   5  16       12.80       20.78     11.00 o
 -11   6  16        7.35       -9.37     16.72 o
 -10   6  16      143.63       82.40      8.76 o
  -9   6  16       69.74      116.30      8.76 o
  -8   6  16        2.93        8.97      6.55 o
  -7   6  16       44.04       57.78      6.70 o
  -6   6  16        6.75       24.53      7.35 o
  -5   6  16        5.92        3.20      7.59 o
  -4   6  16       34.38       30.40      8.18 o
  -3   6  16        2.37        6.21      9.62 o
  -2   6  16      112.05      126.78      8.79 o
  -1   6  16       82.32       60.08      8.70 o
   0   6  16        4.66        9.44     10.60 o
  -9   7  16       99.72      139.07      9.37 o
  -8   7  16        7.31       10.33      8.73 o
  -7   7  16        8.86       13.74      8.45 o
  -6   7  16       74.86       97.92      8.91 o
  -5   7  16       74.02       71.43      8.88 o
  -4   7  16       11.03        8.70      8.85 o
  -3   7  16        8.15       18.10      8.94 o
  -2   7  16      167.14      166.39      9.90 o
 -13   1  17        0.48        7.10      5.16 o
 -12   1  17      159.32      160.62      5.66 o
 -11   1  17       26.15       28.15      4.67 o
 -10   1  17       10.11       29.81      7.01 o
  -9   1  17      177.16      194.02      5.38 o
  -8   1  17        9.32       33.90      5.41 o
  -7   1  17        6.78        4.12      5.53 o
  -6   1  17        0.83        9.83      4.73 o
  -5   1  17       10.72       12.23      6.42 o
  -4   1  17       26.96       27.17      4.43 o
  -3   1  17       13.94       12.05      4.70 o
  -2   1  17      141.57      144.73      6.48 o
  -1   1  17        0.93        3.07      6.92 o
   0   1  17        0.83        1.35      5.90 o
   1   1  17        0.00       15.40      5.41 o
 -13   2  17      135.08      147.95      5.78 o
 -12   2  17      127.14      163.04      6.18 o
 -11   2  17        0.31        4.21      5.04 o
 -10   2  17      160.19      188.71      5.41 o
  -9   2  17       18.98       14.48      4.79 o
  -8   2  17       64.20       56.95      4.43 o
  -7   2  17        1.45       19.70      4.64 o
  -6   2  17        0.09       -8.57      5.72 o
  -5   2  17       36.73       44.23      5.01 o
  -4   2  17       21.76       46.32      5.19 o
  -3   2  17       76.74       48.53      4.61 o
  -2   2  17        7.11       -1.51      6.79 o
  -1   2  17       91.66       69.27      5.78 o
   0   2  17       89.09      119.74      5.78 o
   1   2  17        0.02       11.62      5.53 o
 -12   3  17       84.56      140.15      7.35 o
 -11   3  17       27.25        1.35      7.93 o
 -10   3  17       17.56       17.55      7.35 o
  -9   3  17       32.55       62.64      7.41 o
  -8   3  17       74.95       94.91      6.21 o
  -7   3  17        4.60       14.81      5.75 o
  -6   3  17       15.51       -6.30     10.45 o
  -5   3  17        5.29       11.00      5.66 o
  -4   3  17        3.18        4.36      5.81 o
  -3   3  17        2.44        3.90      5.75 o
  -2   3  17        3.23       -1.91      5.87 o
  -1   3  17       44.12       40.45      6.21 o
   0   3  17       38.74       47.64      6.18 o
   1   3  17       17.15        2.06     11.65 o
 -11   4  17      359.67      391.40     10.33 o
 -10   4  17        3.03       -0.80      7.28 o
  -9   4  17       13.63       27.02      6.24 o
  -8   4  17       81.99      105.82      6.45 o
  -7   4  17       39.12       58.61      6.18 o
  -6   4  17       83.32       86.06      6.18 o
  -5   4  17       33.06       23.91      5.99 o
  -4   4  17        0.04        4.70      5.81 o
  -3   4  17      188.59      168.48      6.95 o
  -2   4  17       13.52       22.50      7.50 o
  -1   4  17        5.69       28.21      8.42 o
   0   4  17      153.12      171.43      9.59 o
 -10   5  17       45.62       47.12      6.70 o
  -9   5  17      119.61      129.97      6.95 o
  -8   5  17        2.40       -7.25      6.21 o
  -7   5  17       11.34       10.54      7.25 o
  -6   5  17        7.05       -0.25      5.90 o
  -5   5  17        1.65       -0.25      7.99 o
  -4   5  17       65.14       65.86      6.21 o
  -3   5  17       22.85       -6.98     11.59 o
  -2   5  17       45.80       26.22     11.06 o
  -1   5  17       38.19      117.22     12.29 o
  -8   6  17      176.71      185.85      9.28 o
  -7   6  17      166.67      197.19      7.56 o
  -6   6  17       46.37       57.60      6.79 o
  -5   6  17      160.49      188.15     10.23 o
  -4   6  17       99.92      124.63      9.37 o
  -3   6  17       68.50       69.46      9.25 o
 -12   0  18       11.10       63.53     11.59 o
 -11   0  18        1.43       17.89      8.91 o
 -10   0  18      407.84      503.70     11.16 o
  -9   0  18       91.47      177.43      9.16 o
  -8   0  18      237.33      244.15      9.68 o
  -7   0  18      501.13      654.48     11.34 o
  -6   0  18       44.46       31.81     11.13 o
  -5   0  18      478.77      562.46     11.00 o
  -4   0  18      146.10      189.75      9.34 o
  -3   0  18       71.32       81.20      9.16 o
  -2   0  18      265.48      317.17     10.91 o
  -1   0  18        1.60       13.58     13.09 o
 -11   1  18      326.90      365.92      7.65 o
 -10   1  18      182.86      227.09      6.95 o
  -9   1  18       98.82      123.40      6.30 o
  -8   1  18      329.14      424.68      7.44 o
  -7   1  18      334.87      402.65      7.31 o
  -6   1  18       80.99      125.89      6.82 o
  -5   1  18      294.96      376.00      7.04 o
  -4   1  18      197.36      261.79      6.79 o
  -3   1  18       57.46       60.27      6.24 o
  -2   1  18      224.79      264.13      7.22 o
  -1   1  18      372.23      403.41      8.27 o
 -11   2  18       48.27       94.20      6.27 o
 -10   2  18       12.82       -9.82      6.55 o
  -9   2  18       52.41      106.22      5.96 o
  -8   2  18       56.14       34.79      5.56 o
  -7   2  18       56.41       57.60      6.24 o
  -6   2  18       50.41       78.77      9.13 o
  -5   2  18       36.44       68.72      5.75 o
  -4   2  18       76.34       90.70      5.99 o
  -3   2  18       35.50       68.91      6.09 o
  -2   2  18       19.56       22.59      6.15 o
  -1   2  18       29.81       18.04      7.68 o
 -10   3  18       55.52       83.01      8.36 o
  -9   3  18      681.06      799.94     11.31 o
  -8   3  18      106.33      138.43      8.18 o
  -7   3  18        0.78        2.27      9.16 o
  -6   3  18      781.75      897.68     11.92 o
  -5   3  18        0.73       -2.58     12.05 o
  -4   3  18       60.48       23.11      7.35 o
  -3   3  18      473.43      567.41      9.87 o
  -2   3  18       31.70       14.66      7.59 o
  -9   4  18       70.82      102.25     10.02 o
  -8   4  18       18.13       27.51      8.21 o
  -7   4  18        0.05       -6.70      9.59 o
  -6   4  18       36.75       34.94      7.47 o
  -5   4  18        0.03       -6.55      9.87 o
  -4   4  18       31.63       91.86      8.14 o
  -3   4  18       81.37      140.48     10.33 o
  -9   1  19       59.74       72.41      7.50 o
  -8   1  19       12.56       25.48      8.33 o
  -7   1  19       43.63       47.85      9.25 o
  -6   1  19       38.31       57.90      7.59 o
  -5   1  19       21.40       80.46     13.92 o
  -4   1  19       59.19       86.92      7.01 o
  -8   2  19       46.81       46.44     10.27 o
  -7   2  19        4.72       41.61     10.30 o
  -6   2  19        4.45       12.51     14.75 o
  -5   2  19       76.42       75.02     10.73 o
 
